# Supplementary material for: Significant compositional and functional variation reveals the patterns of gut microbiota evolution among the widespread Asian honeybee populations
Source: Front Microbiol. 2022 Sep 2;13:934459. doi: 10.3389/fmicb.2022.934459 (PMC9478171; doi:10.3389/fmicb.2022.934459)
Supplement: Supplementary file 1 [file Data_Sheet_1.zip]

Archive with 27 entries (24 files):
- supplements_20220812/
- supplements_20220812/.DS_Store
- __MACOSX/
- __MACOSX/supplements_20220812/
- __MACOSX/supplements_20220812/._.DS_Store
- supplements_20220812/Supplementary_Table_7_bacteria_strain_genome_ABC_PTS_annotation.xlsx
- __MACOSX/supplements_20220812/._Supplementary_Table_7_bacteria_strain_genome_ABC_PTS_annotation.xlsx
- supplements_20220812/Supplementary_Table_5_83_featured_KOs_substrate_category.xlsx
- __MACOSX/supplements_20220812/._Supplementary_Table_5_83_featured_KOs_substrate_category.xlsx
- supplements_20220812/SOM_20220812-Frontiers.docx
- __MACOSX/supplements_20220812/._SOM_20220812-Frontiers.docx
- supplements_20220812/Supplementary_Table_9_sig_CNV_across_groups.xlsx
- __MACOSX/supplements_20220812/._Supplementary_Table_9_sig_CNV_across_groups.xlsx
- supplements_20220812/Supplementary_Table_6_PTS_ABC_bac_origin_from_metagenome.xlsx
- __MACOSX/supplements_20220812/._Supplementary_Table_6_PTS_ABC_bac_origin_from_metagenome.xlsx
- supplements_20220812/Supplementary_Table_1_sample_info_mapping_stat_20220604.xlsx
- __MACOSX/supplements_20220812/._Supplementary_Table_1_sample_info_mapping_stat_20220604.xlsx
- supplements_20220812/Supplementary_Table_2_reference_bee_gut_genome.xlsx
- __MACOSX/supplements_20220812/._Supplementary_Table_2_reference_bee_gut_genome.xlsx
- supplements_20220812/Supplementary_Table_10_GH_bac_origin_from_metagenome.xlsx
- __MACOSX/supplements_20220812/._Supplementary_Table_10_GH_bac_origin_from_metagenome.xlsx
- supplements_20220812/Supplementary_Table_8_sig_SNV_in_featured_KO.xlsx
- __MACOSX/supplements_20220812/._Supplementary_Table_8_sig_SNV_in_featured_KO.xlsx
- supplements_20220812/Supplementary_Table_4_honey_plant_family_composition-20220812.xlsx
- __MACOSX/supplements_20220812/._Supplementary_Table_4_honey_plant_family_composition-20220812.xlsx
- supplements_20220812/Supplementary_Table_3_pollen_plant_family_composition.xlsx
- __MACOSX/supplements_20220812/._Supplementary_Table_3_pollen_plant_family_composition.xlsx
