# Supplementary material for: Significant compositional and functional variation reveals the patterns of gut microbiota evolution among the widespread Asian honeybee populations
Source: Front Microbiol. 2022 Sep 2;13:934459. doi: 10.3389/fmicb.2022.934459 (PMC9478171; doi:10.3389/fmicb.2022.934459)
Supplement: Supplementary file 1 [file Data_Sheet_1.zip › supplements_20220812/Supplementary_Table_7_bacteria_strain_genome_ABC_PTS_annotation.xlsx]

## Sheet: 工作表1
Supplementary Table 7. Annotation of PTS and ABC transporter genes in gut bacteria from A. cerana
host	SDP	strain	genome	gene	Kid	pathway	family	transport_substrate	name
Apis cerana	Alpha2_5_Aceto_Acer_B3987	B3987	B3987_Aceto	B3987_Aceto_00010	K02196	ABC transporters, prokaryotic type	ABC-2 type and other transporters	Heme transporter	ccmD; heme exporter protein D
Apis cerana	Alpha2_5_Aceto_Acer_B3987	B3987	B3987_Aceto	B3987_Aceto_00011	K02195	ABC transporters, prokaryotic type	ABC-2 type and other transporters	Heme transporter	ccmC; heme exporter protein C
Apis cerana	Alpha2_5_Aceto_Acer_B3987	B3987	B3987_Aceto	B3987_Aceto_00207	K06861	ABC transporters, prokaryotic type	ABC-2 type and other transporters	Lipopolysaccharide transporter	lptB; lipopolysaccharide export system ATP-binding protein [EC:3.6.3.-]
Apis cerana	Alpha2_5_Aceto_Acer_B3987	B3987	B3987_Aceto	B3987_Aceto_00247	K02016	ABC transporters, prokaryotic type	Metallic cation, iron-siderophore and vitamin B12 transporters	Iron complex transporter	ABC.FEV.S; iron complex transport system substrate-binding protein
Apis cerana	Alpha2_5_Aceto_Acer_B3987	B3987	B3987_Aceto	B3987_Aceto_00248	K02015	ABC transporters, prokaryotic type	Metallic cation, iron-siderophore and vitamin B12 transporters	Iron complex transporter	ABC.FEV.P; iron complex transport system permease protein
Apis cerana	Alpha2_5_Aceto_Acer_B3987	B3987	B3987_Aceto	B3987_Aceto_00309	K10107	ABC transporters, prokaryotic type	ABC-2 type and other transporters	Capsular polysaccharide transporter	kpsE; capsular polysaccharide transport system permease protein
Apis cerana	Alpha2_5_Aceto_Acer_B3987	B3987	B3987_Aceto	B3987_Aceto_00499	K07091	ABC transporters, prokaryotic type	ABC-2 type and other transporters	Lipopolysaccharide transporter	lptF; lipopolysaccharide export system permease protein
Apis cerana	Alpha2_5_Aceto_Acer_B3987	B3987	B3987_Aceto	B3987_Aceto_00516	K02067	ABC transporters, prokaryotic type	Saccharide, polyol, and lipid transporters	gamma-Hexachlorocyclohexane transporter	mlaD, linM; phospholipid/cholesterol/gamma-HCH transport system substrate-binding protein
Apis cerana	Alpha2_5_Aceto_Acer_B3987	B3987	B3987_Aceto	B3987_Aceto_00516	K02067	ABC transporters, prokaryotic type	Saccharide, polyol, and lipid transporters	Phospholipid transporter	mlaD, linM; phospholipid/cholesterol/gamma-HCH transport system substrate-binding protein
Apis cerana	Alpha2_5_Aceto_Acer_B3987	B3987	B3987_Aceto	B3987_Aceto_00516	K02067	ABC transporters, prokaryotic type	Saccharide, polyol, and lipid transporters	Mce system transporter	mlaD, linM; phospholipid/cholesterol/gamma-HCH transport system substrate-binding protein
Apis cerana	Alpha2_5_Aceto_Acer_B3987	B3987	B3987_Aceto	B3987_Aceto_00518	K02066	ABC transporters, prokaryotic type	Saccharide, polyol, and lipid transporters	gamma-Hexachlorocyclohexane transporter	mlaE, linK; phospholipid/cholesterol/gamma-HCH transport system permease protein
Apis cerana	Alpha2_5_Aceto_Acer_B3987	B3987	B3987_Aceto	B3987_Aceto_00518	K02066	ABC transporters, prokaryotic type	Saccharide, polyol, and lipid transporters	Phospholipid transporter	mlaE, linK; phospholipid/cholesterol/gamma-HCH transport system permease protein
Apis cerana	Alpha2_5_Aceto_Acer_B3987	B3987	B3987_Aceto	B3987_Aceto_00518	K02066	ABC transporters, prokaryotic type	Saccharide, polyol, and lipid transporters	Mce system transporter	mlaE, linK; phospholipid/cholesterol/gamma-HCH transport system permease protein
Apis cerana	Alpha2_5_Aceto_Acer_B3987	B3987	B3987_Aceto	B3987_Aceto_00589	K02067	ABC transporters, prokaryotic type	Saccharide, polyol, and lipid transporters	gamma-Hexachlorocyclohexane transporter	mlaD, linM; phospholipid/cholesterol/gamma-HCH transport system substrate-binding protein
Apis cerana	Alpha2_5_Aceto_Acer_B3987	B3987	B3987_Aceto	B3987_Aceto_00589	K02067	ABC transporters, prokaryotic type	Saccharide, polyol, and lipid transporters	Phospholipid transporter	mlaD, linM; phospholipid/cholesterol/gamma-HCH transport system substrate-binding protein
Apis cerana	Alpha2_5_Aceto_Acer_B3987	B3987	B3987_Aceto	B3987_Aceto_00589	K02067	ABC transporters, prokaryotic type	Saccharide, polyol, and lipid transporters	Mce system transporter	mlaD, linM; phospholipid/cholesterol/gamma-HCH transport system substrate-binding protein
Apis cerana	Alpha2_5_Aceto_Acer_B3987	B3987	B3987_Aceto	B3987_Aceto_00621	K09808	ABC transporters, prokaryotic type	ABC-2 type and other transporters	Lipoprotein-releasing transporter	lolC_E; lipoprotein-releasing system permease protein
Apis cerana	Alpha2_5_Aceto_Acer_B3987	B3987	B3987_Aceto	B3987_Aceto_00621	K02004	ABC transporters, prokaryotic type	ABC-2 type and other transporters	Putative ABC transporter	ABC.CD.P; putative ABC transport system permease protein
Apis cerana	Alpha2_5_Aceto_Acer_B3987	B3987	B3987_Aceto	B3987_Aceto_00641	K09013	ABC transporters, prokaryotic type	ABC-2 type and other transporters	Orphan ABC ATPase	sufC; Fe-S cluster assembly ATP-binding protein
Apis cerana	Alpha2_5_Aceto_Acer_B3987	B3987	B3987_Aceto	B3987_Aceto_00781	K02067	ABC transporters, prokaryotic type	Saccharide, polyol, and lipid transporters	gamma-Hexachlorocyclohexane transporter	mlaD, linM; phospholipid/cholesterol/gamma-HCH transport system substrate-binding protein
Apis cerana	Alpha2_5_Aceto_Acer_B3987	B3987	B3987_Aceto	B3987_Aceto_00781	K02067	ABC transporters, prokaryotic type	Saccharide, polyol, and lipid transporters	Phospholipid transporter	mlaD, linM; phospholipid/cholesterol/gamma-HCH transport system substrate-binding protein
Apis cerana	Alpha2_5_Aceto_Acer_B3987	B3987	B3987_Aceto	B3987_Aceto_00781	K02067	ABC transporters, prokaryotic type	Saccharide, polyol, and lipid transporters	Mce system transporter	mlaD, linM; phospholipid/cholesterol/gamma-HCH transport system substrate-binding protein
Apis cerana	Alpha2_5_Aceto_Acer_B3987	B3987	B3987_Aceto	B3987_Aceto_00790	K02066	ABC transporters, prokaryotic type	Saccharide, polyol, and lipid transporters	gamma-Hexachlorocyclohexane transporter	mlaE, linK; phospholipid/cholesterol/gamma-HCH transport system permease protein
Apis cerana	Alpha2_5_Aceto_Acer_B3987	B3987	B3987_Aceto	B3987_Aceto_00790	K02066	ABC transporters, prokaryotic type	Saccharide, polyol, and lipid transporters	Phospholipid transporter	mlaE, linK; phospholipid/cholesterol/gamma-HCH transport system permease protein
Apis cerana	Alpha2_5_Aceto_Acer_B3987	B3987	B3987_Aceto	B3987_Aceto_00790	K02066	ABC transporters, prokaryotic type	Saccharide, polyol, and lipid transporters	Mce system transporter	mlaE, linK; phospholipid/cholesterol/gamma-HCH transport system permease protein
Apis cerana	Alpha2_5_Aceto_Acer_B3987	B3987	B3987_Aceto	B3987_Aceto_00791	K02065	ABC transporters, prokaryotic type	Saccharide, polyol, and lipid transporters	gamma-Hexachlorocyclohexane transporter	mlaF, linL, mkl; phospholipid/cholesterol/gamma-HCH transport system ATP-binding protein
Apis cerana	Alpha2_5_Aceto_Acer_B3987	B3987	B3987_Aceto	B3987_Aceto_00791	K02065	ABC transporters, prokaryotic type	Saccharide, polyol, and lipid transporters	Phospholipid transporter	mlaF, linL, mkl; phospholipid/cholesterol/gamma-HCH transport system ATP-binding protein
Apis cerana	Alpha2_5_Aceto_Acer_B3987	B3987	B3987_Aceto	B3987_Aceto_00791	K02065	ABC transporters, prokaryotic type	Saccharide, polyol, and lipid transporters	Mce system transporter	mlaF, linL, mkl; phospholipid/cholesterol/gamma-HCH transport system ATP-binding protein
Apis cerana	Alpha2_5_Aceto_Acer_B3987	B3987	B3987_Aceto	B3987_Aceto_00792	K02067	ABC transporters, prokaryotic type	Saccharide, polyol, and lipid transporters	gamma-Hexachlorocyclohexane transporter	mlaD, linM; phospholipid/cholesterol/gamma-HCH transport system substrate-binding protein
Apis cerana	Alpha2_5_Aceto_Acer_B3987	B3987	B3987_Aceto	B3987_Aceto_00792	K02067	ABC transporters, prokaryotic type	Saccharide, polyol, and lipid transporters	Phospholipid transporter	mlaD, linM; phospholipid/cholesterol/gamma-HCH transport system substrate-binding protein
Apis cerana	Alpha2_5_Aceto_Acer_B3987	B3987	B3987_Aceto	B3987_Aceto_00792	K02067	ABC transporters, prokaryotic type	Saccharide, polyol, and lipid transporters	Mce system transporter	mlaD, linM; phospholipid/cholesterol/gamma-HCH transport system substrate-binding protein
Apis cerana	Alpha2_5_Aceto_Acer_B3987	B3987	B3987_Aceto	B3987_Aceto_00917	K02065	ABC transporters, prokaryotic type	Saccharide, polyol, and lipid transporters	gamma-Hexachlorocyclohexane transporter	mlaF, linL, mkl; phospholipid/cholesterol/gamma-HCH transport system ATP-binding protein
Apis cerana	Alpha2_5_Aceto_Acer_B3987	B3987	B3987_Aceto	B3987_Aceto_00917	K02065	ABC transporters, prokaryotic type	Saccharide, polyol, and lipid transporters	Phospholipid transporter	mlaF, linL, mkl; phospholipid/cholesterol/gamma-HCH transport system ATP-binding protein
Apis cerana	Alpha2_5_Aceto_Acer_B3987	B3987	B3987_Aceto	B3987_Aceto_00917	K02065	ABC transporters, prokaryotic type	Saccharide, polyol, and lipid transporters	Mce system transporter	mlaF, linL, mkl; phospholipid/cholesterol/gamma-HCH transport system ATP-binding protein
Apis cerana	Alpha2_5_Aceto_Acer_B3987	B3987	B3987_Aceto	B3987_Aceto_00918	K02066	ABC transporters, prokaryotic type	Saccharide, polyol, and lipid transporters	gamma-Hexachlorocyclohexane transporter	mlaE, linK; phospholipid/cholesterol/gamma-HCH transport system permease protein
Apis cerana	Alpha2_5_Aceto_Acer_B3987	B3987	B3987_Aceto	B3987_Aceto_00918	K02066	ABC transporters, prokaryotic type	Saccharide, polyol, and lipid transporters	Phospholipid transporter	mlaE, linK; phospholipid/cholesterol/gamma-HCH transport system permease protein
Apis cerana	Alpha2_5_Aceto_Acer_B3987	B3987	B3987_Aceto	B3987_Aceto_00918	K02066	ABC transporters, prokaryotic type	Saccharide, polyol, and lipid transporters	Mce system transporter	mlaE, linK; phospholipid/cholesterol/gamma-HCH transport system permease protein
Apis cerana	Alpha2_5_Aceto_Acer_B3987	B3987	B3987_Aceto	B3987_Aceto_00923	K02040	ABC transporters, prokaryotic type	Phosphate and amino acid transporters	Phosphate transporter	pstS; phosphate transport system substrate-binding protein
Apis cerana	Alpha2_5_Aceto_Acer_B3987	B3987	B3987_Aceto	B3987_Aceto_01270	K02037	ABC transporters, prokaryotic type	Phosphate and amino acid transporters	Phosphate transporter	pstC; phosphate transport system permease protein
Apis cerana	Alpha2_5_Aceto_Acer_B3987	B3987	B3987_Aceto	B3987_Aceto_01271	K02038	ABC transporters, prokaryotic type	Phosphate and amino acid transporters	Phosphate transporter	pstA; phosphate transport system permease protein
Apis cerana	Alpha2_5_Aceto_Acer_B3987	B3987	B3987_Aceto	B3987_Aceto_01272	K02036	ABC transporters, prokaryotic type	Phosphate and amino acid transporters	Phosphate transporter	pstB; phosphate transport system ATP-binding protein [EC:7.3.2.1]
Apis cerana	Alpha2_5_Aceto_Acer_B3987	B3987	B3987_Aceto	B3987_Aceto_01272	K02030	ABC transporters, prokaryotic type	Phosphate and amino acid transporters	Putative polar amino acid transporter	ABC.PA.S; polar amino acid transport system substrate-binding protein
Apis cerana	Alpha2_5_Aceto_Acer_B3987	B3987	B3987_Aceto	B3987_Aceto_01394	K02073	ABC transporters, prokaryotic type	Phosphate and amino acid transporters	D-Methionine transporter	metQ; D-methionine transport system substrate-binding protein
Apis cerana	Alpha2_5_Aceto_Acer_B3987	B3987	B3987_Aceto	B3987_Aceto_01395	K02071	ABC transporters, prokaryotic type	Phosphate and amino acid transporters	D-Methionine transporter	metN; D-methionine transport system ATP-binding protein
Apis cerana	Alpha2_5_Aceto_Acer_B3987	B3987	B3987_Aceto	B3987_Aceto_01395	K02030	ABC transporters, prokaryotic type	Phosphate and amino acid transporters	Putative polar amino acid transporter	ABC.PA.S; polar amino acid transport system substrate-binding protein
Apis cerana	Alpha2_5_Aceto_Acer_B3987	B3987	B3987_Aceto	B3987_Aceto_01396	K02072	ABC transporters, prokaryotic type	Phosphate and amino acid transporters	D-Methionine transporter	metI; D-methionine transport system permease protein
Apis cerana	Alpha2_5_Aceto_Acer_B3987	B3987	B3987_Aceto	B3987_Aceto_01433	K02029	ABC transporters, prokaryotic type	Phosphate and amino acid transporters	Putative polar amino acid transporter	ABC.PA.P; polar amino acid transport system permease protein
Apis cerana	Alpha2_5_Aceto_Acer_B3987	B3987	B3987_Aceto	B3987_Aceto_01433	K02030	ABC transporters, prokaryotic type	Phosphate and amino acid transporters	Putative polar amino acid transporter	ABC.PA.S; polar amino acid transport system substrate-binding protein
Apis cerana	Alpha2_5_Aceto_Acer_B3987	B3987	B3987_Aceto	B3987_Aceto_01434	K02028	ABC transporters, prokaryotic type	Phosphate and amino acid transporters	Putative polar amino acid transporter	ABC.PA.A; polar amino acid transport system ATP-binding protein [EC:7.4.2.1]
Apis cerana	Alpha2_5_Aceto_Acer_B3987	B3987	B3987_Aceto	B3987_Aceto_01434	K02030	ABC transporters, prokaryotic type	Phosphate and amino acid transporters	Putative polar amino acid transporter	ABC.PA.S; polar amino acid transport system substrate-binding protein
Apis cerana	Alpha2_5_Aceto_Acer_B3987	B3987	B3987_Aceto	B3987_Aceto_01435	K02193	ABC transporters, prokaryotic type	ABC-2 type and other transporters	Heme transporter	ccmA; heme exporter protein A [EC:7.6.2.5]
Apis cerana	Alpha2_5_Aceto_Acer_B3987	B3987	B3987_Aceto	B3987_Aceto_01435	K02194	ABC transporters, prokaryotic type	ABC-2 type and other transporters	Heme transporter	ccmB; heme exporter protein B
Apis cerana	Alpha2_5_Aceto_Acer_B3987	B3987	B3987_Aceto	B3987_Aceto_01578	K07091	ABC transporters, prokaryotic type	ABC-2 type and other transporters	Lipopolysaccharide transporter	lptF; lipopolysaccharide export system permease protein
Apis cerana	Alpha2_5_Aceto_Acer_B3987	B3987	B3987_Aceto	B3987_Aceto_01579	K11720	ABC transporters, prokaryotic type	ABC-2 type and other transporters	Lipopolysaccharide transporter	lptG; lipopolysaccharide export system permease protein
Apis cerana	Alpha2_5_Aceto_Acer_B3987	B3987	B3987_Aceto	B3987_Aceto_01699	K07323	ABC transporters, prokaryotic type	Saccharide, polyol, and lipid transporters	Phospholipid transporter	mlaC; phospholipid transport system substrate-binding protein
Apis cerana	Alpha2_5_Aceto_Acer_B3987	B3987	B3987_Aceto	B3987_Aceto_01812	K07323	ABC transporters, prokaryotic type	Saccharide, polyol, and lipid transporters	Phospholipid transporter	mlaC; phospholipid transport system substrate-binding protein
Apis cerana	Apibacter_Acer	B2912	B2912_Apibacter	B2912_Apibacter_00065	K09808	ABC transporters, prokaryotic type	ABC-2 type and other transporters	Lipoprotein-releasing transporter	lolC_E; lipoprotein-releasing system permease protein
Apis cerana	Apibacter_Acer	B2912	B2912_Apibacter	B2912_Apibacter_00065	K02004	ABC transporters, prokaryotic type	ABC-2 type and other transporters	Putative ABC transporter	ABC.CD.P; putative ABC transport system permease protein
Apis cerana	Apibacter_Acer	B2912	B2912_Apibacter	B2912_Apibacter_00120	K02028	ABC transporters, prokaryotic type	Phosphate and amino acid transporters	Putative polar amino acid transporter	ABC.PA.A; polar amino acid transport system ATP-binding protein [EC:7.4.2.1]
Apis cerana	Apibacter_Acer	B2912	B2912_Apibacter	B2912_Apibacter_00120	K02029	ABC transporters, prokaryotic type	Phosphate and amino acid transporters	Putative polar amino acid transporter	ABC.PA.P; polar amino acid transport system permease protein
Apis cerana	Apibacter_Acer	B2912	B2912_Apibacter	B2912_Apibacter_00120	K02030	ABC transporters, prokaryotic type	Phosphate and amino acid transporters	Putative polar amino acid transporter	ABC.PA.S; polar amino acid transport system substrate-binding protein
Apis cerana	Apibacter_Acer	B2912	B2912_Apibacter	B2912_Apibacter_00201	K02040	ABC transporters, prokaryotic type	Phosphate and amino acid transporters	Phosphate transporter	pstS; phosphate transport system substrate-binding protein
Apis cerana	Apibacter_Acer	B2912	B2912_Apibacter	B2912_Apibacter_00434	K01992	ABC transporters, prokaryotic type	ABC-2 type and other transporters	ABC-2 type transporter	ABC-2.P; ABC-2 type transport system permease protein
Apis cerana	Apibacter_Acer	B2912	B2912_Apibacter	B2912_Apibacter_00435	K01992	ABC transporters, prokaryotic type	ABC-2 type and other transporters	ABC-2 type transporter	ABC-2.P; ABC-2 type transport system permease protein
Apis cerana	Apibacter_Acer	B2912	B2912_Apibacter	B2912_Apibacter_00436	K01990	ABC transporters, prokaryotic type	ABC-2 type and other transporters	ABC-2 type transporter	ABC-2.A; ABC-2 type transport system ATP-binding protein
Apis cerana	Apibacter_Acer	B2912	B2912_Apibacter	B2912_Apibacter_00437	K01990	ABC transporters, prokaryotic type	ABC-2 type and other transporters	ABC-2 type transporter	ABC-2.A; ABC-2 type transport system ATP-binding protein
Apis cerana	Apibacter_Acer	B2912	B2912_Apibacter	B2912_Apibacter_00584	K02066	ABC transporters, prokaryotic type	Saccharide, polyol, and lipid transporters	gamma-Hexachlorocyclohexane transporter	mlaE, linK; phospholipid/cholesterol/gamma-HCH transport system permease protein
Apis cerana	Apibacter_Acer	B2912	B2912_Apibacter	B2912_Apibacter_00584	K02066	ABC transporters, prokaryotic type	Saccharide, polyol, and lipid transporters	Phospholipid transporter	mlaE, linK; phospholipid/cholesterol/gamma-HCH transport system permease protein
Apis cerana	Apibacter_Acer	B2912	B2912_Apibacter	B2912_Apibacter_00584	K02066	ABC transporters, prokaryotic type	Saccharide, polyol, and lipid transporters	Mce system transporter	mlaE, linK; phospholipid/cholesterol/gamma-HCH transport system permease protein
Apis cerana	Apibacter_Acer	B2912	B2912_Apibacter	B2912_Apibacter_00585	K02065	ABC transporters, prokaryotic type	Saccharide, polyol, and lipid transporters	gamma-Hexachlorocyclohexane transporter	mlaF, linL, mkl; phospholipid/cholesterol/gamma-HCH transport system ATP-binding protein
Apis cerana	Apibacter_Acer	B2912	B2912_Apibacter	B2912_Apibacter_00585	K02065	ABC transporters, prokaryotic type	Saccharide, polyol, and lipid transporters	Phospholipid transporter	mlaF, linL, mkl; phospholipid/cholesterol/gamma-HCH transport system ATP-binding protein
Apis cerana	Apibacter_Acer	B2912	B2912_Apibacter	B2912_Apibacter_00585	K02065	ABC transporters, prokaryotic type	Saccharide, polyol, and lipid transporters	Mce system transporter	mlaF, linL, mkl; phospholipid/cholesterol/gamma-HCH transport system ATP-binding protein
Apis cerana	Apibacter_Acer	B2912	B2912_Apibacter	B2912_Apibacter_00660	K02071	ABC transporters, prokaryotic type	Phosphate and amino acid transporters	D-Methionine transporter	metN; D-methionine transport system ATP-binding protein
Apis cerana	Apibacter_Acer	B2912	B2912_Apibacter	B2912_Apibacter_00660	K02030	ABC transporters, prokaryotic type	Phosphate and amino acid transporters	Putative polar amino acid transporter	ABC.PA.S; polar amino acid transport system substrate-binding protein
Apis cerana	Apibacter_Acer	B2912	B2912_Apibacter	B2912_Apibacter_00661	K02072	ABC transporters, prokaryotic type	Phosphate and amino acid transporters	D-Methionine transporter	metI; D-methionine transport system permease protein
Apis cerana	Apibacter_Acer	B2912	B2912_Apibacter	B2912_Apibacter_00662	K02073	ABC transporters, prokaryotic type	Phosphate and amino acid transporters	D-Methionine transporter	metQ; D-methionine transport system substrate-binding protein
Apis cerana	Apibacter_Acer	B2912	B2912_Apibacter	B2912_Apibacter_00717	K02015	ABC transporters, prokaryotic type	Metallic cation, iron-siderophore and vitamin B12 transporters	Iron complex transporter	ABC.FEV.P; iron complex transport system permease protein
Apis cerana	Apibacter_Acer	B2912	B2912_Apibacter	B2912_Apibacter_00809	K02003	ABC transporters, prokaryotic type	ABC-2 type and other transporters	Putative ABC transporter	ABC.CD.A; putative ABC transport system ATP-binding protein
Apis cerana	Apibacter_Acer	B2912	B2912_Apibacter	B2912_Apibacter_00809	K02030	ABC transporters, prokaryotic type	Phosphate and amino acid transporters	Putative polar amino acid transporter	ABC.PA.S; polar amino acid transport system substrate-binding protein
Apis cerana	Apibacter_Acer	B2912	B2912_Apibacter	B2912_Apibacter_00810	K02004	ABC transporters, prokaryotic type	ABC-2 type and other transporters	Putative ABC transporter	ABC.CD.P; putative ABC transport system permease protein
Apis cerana	Apibacter_Acer	B2912	B2912_Apibacter	B2912_Apibacter_00811	K02004	ABC transporters, prokaryotic type	ABC-2 type and other transporters	Putative ABC transporter	ABC.CD.P; putative ABC transport system permease protein
Apis cerana	Apibacter_Acer	B2912	B2912_Apibacter	B2912_Apibacter_00910	K01990	ABC transporters, prokaryotic type	ABC-2 type and other transporters	ABC-2 type transporter	ABC-2.A; ABC-2 type transport system ATP-binding protein
Apis cerana	Apibacter_Acer	B2912	B2912_Apibacter	B2912_Apibacter_01108	K02018	ABC transporters, prokaryotic type	Mineral and organic ion transporters	Molybdate transporter	modB; molybdate transport system permease protein
Apis cerana	Apibacter_Acer	B2912	B2912_Apibacter	B2912_Apibacter_01109	K02020	ABC transporters, prokaryotic type	Mineral and organic ion transporters	Molybdate transporter	modA; molybdate transport system substrate-binding protein
Apis cerana	Apibacter_Acer	B2912	B2912_Apibacter	B2912_Apibacter_01236	K01990	ABC transporters, prokaryotic type	ABC-2 type and other transporters	ABC-2 type transporter	ABC-2.A; ABC-2 type transport system ATP-binding protein
Apis cerana	Apibacter_Acer	B2912	B2912_Apibacter	B2912_Apibacter_01237	K01992	ABC transporters, prokaryotic type	ABC-2 type and other transporters	ABC-2 type transporter	ABC-2.P; ABC-2 type transport system permease protein
Apis cerana	Apibacter_Acer	B2912	B2912_Apibacter	B2912_Apibacter_01266	K09013	ABC transporters, prokaryotic type	ABC-2 type and other transporters	Orphan ABC ATPase	sufC; Fe-S cluster assembly ATP-binding protein
Apis cerana	Apibacter_Acer	B2912	B2912_Apibacter	B2912_Apibacter_01456	K09812	ABC transporters, prokaryotic type	ABC-2 type and other transporters	Cell division transporter	ftsE; cell division transport system ATP-binding protein
Apis cerana	Apibacter_Acer	B2912	B2912_Apibacter	B2912_Apibacter_01465	K09811	ABC transporters, prokaryotic type	ABC-2 type and other transporters	Cell division transporter	ftsX; cell division transport system permease protein
Apis cerana	Apibacter_Acer	B2912	B2912_Apibacter	B2912_Apibacter_01494	K07091	ABC transporters, prokaryotic type	ABC-2 type and other transporters	Lipopolysaccharide transporter	lptF; lipopolysaccharide export system permease protein
Apis cerana	Apibacter_Acer	B2912	B2912_Apibacter	B2912_Apibacter_01512	K05776	ABC transporters, prokaryotic type	Mineral and organic ion transporters	Molybdate transporter	modF; molybdate transport system ATP-binding protein
Apis cerana	Apibacter_Acer	B2912	B2912_Apibacter	B2912_Apibacter_01525	K02067	ABC transporters, prokaryotic type	Saccharide, polyol, and lipid transporters	gamma-Hexachlorocyclohexane transporter	mlaD, linM; phospholipid/cholesterol/gamma-HCH transport system substrate-binding protein
Apis cerana	Apibacter_Acer	B2912	B2912_Apibacter	B2912_Apibacter_01525	K02067	ABC transporters, prokaryotic type	Saccharide, polyol, and lipid transporters	Phospholipid transporter	mlaD, linM; phospholipid/cholesterol/gamma-HCH transport system substrate-binding protein
Apis cerana	Apibacter_Acer	B2912	B2912_Apibacter	B2912_Apibacter_01525	K02067	ABC transporters, prokaryotic type	Saccharide, polyol, and lipid transporters	Mce system transporter	mlaD, linM; phospholipid/cholesterol/gamma-HCH transport system substrate-binding protein
Apis cerana	Apibacter_Acer	B2912	B2912_Apibacter	B2912_Apibacter_01535	K11720	ABC transporters, prokaryotic type	ABC-2 type and other transporters	Lipopolysaccharide transporter	lptG; lipopolysaccharide export system permease protein
Apis cerana	Apibacter_Acer	B2912	B2912_Apibacter	B2912_Apibacter_01643	K09690	ABC transporters, prokaryotic type	ABC-2 type and other transporters	Lipopolysaccharide transporter	ABC-2.LPSE.P; lipopolysaccharide transport system permease protein
Apis cerana	Apibacter_Acer	B2912	B2912_Apibacter	B2912_Apibacter_01644	K09691	ABC transporters, prokaryotic type	ABC-2 type and other transporters	Lipopolysaccharide transporter	ABC-2.LPSE.A; lipopolysaccharide transport system ATP-binding protein
Apis cerana	Apibacter_Acer	B2912	B2912_Apibacter	B2912_Apibacter_01700	K06861	ABC transporters, prokaryotic type	ABC-2 type and other transporters	Lipopolysaccharide transporter	lptB; lipopolysaccharide export system ATP-binding protein [EC:3.6.3.-]
Apis cerana	Apibacter_Acer	B2912	B2912_Apibacter	B2912_Apibacter_01987	K02016	ABC transporters, prokaryotic type	Metallic cation, iron-siderophore and vitamin B12 transporters	Iron complex transporter	ABC.FEV.S; iron complex transport system substrate-binding protein
Apis cerana	Apibacter_Acer	B2966	B2966_Apibacter	B2966_Apibacter_00013	K01992	ABC transporters, prokaryotic type	ABC-2 type and other transporters	ABC-2 type transporter	ABC-2.P; ABC-2 type transport system permease protein
Apis cerana	Apibacter_Acer	B2966	B2966_Apibacter	B2966_Apibacter_00014	K01990	ABC transporters, prokaryotic type	ABC-2 type and other transporters	ABC-2 type transporter	ABC-2.A; ABC-2 type transport system ATP-binding protein
Apis cerana	Apibacter_Acer	B2966	B2966_Apibacter	B2966_Apibacter_00156	K02020	ABC transporters, prokaryotic type	Mineral and organic ion transporters	Molybdate transporter	modA; molybdate transport system substrate-binding protein
Apis cerana	Apibacter_Acer	B2966	B2966_Apibacter	B2966_Apibacter_00157	K02018	ABC transporters, prokaryotic type	Mineral and organic ion transporters	Molybdate transporter	modB; molybdate transport system permease protein
Apis cerana	Apibacter_Acer	B2966	B2966_Apibacter	B2966_Apibacter_00389	K01990	ABC transporters, prokaryotic type	ABC-2 type and other transporters	ABC-2 type transporter	ABC-2.A; ABC-2 type transport system ATP-binding protein
Apis cerana	Apibacter_Acer	B2966	B2966_Apibacter	B2966_Apibacter_00498	K02004	ABC transporters, prokaryotic type	ABC-2 type and other transporters	Putative ABC transporter	ABC.CD.P; putative ABC transport system permease protein
Apis cerana	Apibacter_Acer	B2966	B2966_Apibacter	B2966_Apibacter_00499	K02004	ABC transporters, prokaryotic type	ABC-2 type and other transporters	Putative ABC transporter	ABC.CD.P; putative ABC transport system permease protein
Apis cerana	Apibacter_Acer	B2966	B2966_Apibacter	B2966_Apibacter_00500	K02003	ABC transporters, prokaryotic type	ABC-2 type and other transporters	Putative ABC transporter	ABC.CD.A; putative ABC transport system ATP-binding protein
Apis cerana	Apibacter_Acer	B2966	B2966_Apibacter	B2966_Apibacter_00500	K02030	ABC transporters, prokaryotic type	Phosphate and amino acid transporters	Putative polar amino acid transporter	ABC.PA.S; polar amino acid transport system substrate-binding protein
Apis cerana	Apibacter_Acer	B2966	B2966_Apibacter	B2966_Apibacter_00605	K02015	ABC transporters, prokaryotic type	Metallic cation, iron-siderophore and vitamin B12 transporters	Iron complex transporter	ABC.FEV.P; iron complex transport system permease protein
Apis cerana	Apibacter_Acer	B2966	B2966_Apibacter	B2966_Apibacter_00711	K09808	ABC transporters, prokaryotic type	ABC-2 type and other transporters	Lipoprotein-releasing transporter	lolC_E; lipoprotein-releasing system permease protein
Apis cerana	Apibacter_Acer	B2966	B2966_Apibacter	B2966_Apibacter_00711	K02004	ABC transporters, prokaryotic type	ABC-2 type and other transporters	Putative ABC transporter	ABC.CD.P; putative ABC transport system permease protein
Apis cerana	Apibacter_Acer	B2966	B2966_Apibacter	B2966_Apibacter_00767	K02028	ABC transporters, prokaryotic type	Phosphate and amino acid transporters	Putative polar amino acid transporter	ABC.PA.A; polar amino acid transport system ATP-binding protein [EC:7.4.2.1]
Apis cerana	Apibacter_Acer	B2966	B2966_Apibacter	B2966_Apibacter_00767	K02029	ABC transporters, prokaryotic type	Phosphate and amino acid transporters	Putative polar amino acid transporter	ABC.PA.P; polar amino acid transport system permease protein
Apis cerana	Apibacter_Acer	B2966	B2966_Apibacter	B2966_Apibacter_00767	K02030	ABC transporters, prokaryotic type	Phosphate and amino acid transporters	Putative polar amino acid transporter	ABC.PA.S; polar amino acid transport system substrate-binding protein
Apis cerana	Apibacter_Acer	B2966	B2966_Apibacter	B2966_Apibacter_01003	K01992	ABC transporters, prokaryotic type	ABC-2 type and other transporters	ABC-2 type transporter	ABC-2.P; ABC-2 type transport system permease protein
Apis cerana	Apibacter_Acer	B2966	B2966_Apibacter	B2966_Apibacter_01004	K01992	ABC transporters, prokaryotic type	ABC-2 type and other transporters	ABC-2 type transporter	ABC-2.P; ABC-2 type transport system permease protein
Apis cerana	Apibacter_Acer	B2966	B2966_Apibacter	B2966_Apibacter_01005	K01990	ABC transporters, prokaryotic type	ABC-2 type and other transporters	ABC-2 type transporter	ABC-2.A; ABC-2 type transport system ATP-binding protein
Apis cerana	Apibacter_Acer	B2966	B2966_Apibacter	B2966_Apibacter_01006	K01990	ABC transporters, prokaryotic type	ABC-2 type and other transporters	ABC-2 type transporter	ABC-2.A; ABC-2 type transport system ATP-binding protein
Apis cerana	Apibacter_Acer	B2966	B2966_Apibacter	B2966_Apibacter_01161	K02066	ABC transporters, prokaryotic type	Saccharide, polyol, and lipid transporters	gamma-Hexachlorocyclohexane transporter	mlaE, linK; phospholipid/cholesterol/gamma-HCH transport system permease protein
Apis cerana	Apibacter_Acer	B2966	B2966_Apibacter	B2966_Apibacter_01161	K02066	ABC transporters, prokaryotic type	Saccharide, polyol, and lipid transporters	Phospholipid transporter	mlaE, linK; phospholipid/cholesterol/gamma-HCH transport system permease protein
Apis cerana	Apibacter_Acer	B2966	B2966_Apibacter	B2966_Apibacter_01161	K02066	ABC transporters, prokaryotic type	Saccharide, polyol, and lipid transporters	Mce system transporter	mlaE, linK; phospholipid/cholesterol/gamma-HCH transport system permease protein
Apis cerana	Apibacter_Acer	B2966	B2966_Apibacter	B2966_Apibacter_01162	K02065	ABC transporters, prokaryotic type	Saccharide, polyol, and lipid transporters	gamma-Hexachlorocyclohexane transporter	mlaF, linL, mkl; phospholipid/cholesterol/gamma-HCH transport system ATP-binding protein
Apis cerana	Apibacter_Acer	B2966	B2966_Apibacter	B2966_Apibacter_01162	K02065	ABC transporters, prokaryotic type	Saccharide, polyol, and lipid transporters	Phospholipid transporter	mlaF, linL, mkl; phospholipid/cholesterol/gamma-HCH transport system ATP-binding protein
Apis cerana	Apibacter_Acer	B2966	B2966_Apibacter	B2966_Apibacter_01162	K02065	ABC transporters, prokaryotic type	Saccharide, polyol, and lipid transporters	Mce system transporter	mlaF, linL, mkl; phospholipid/cholesterol/gamma-HCH transport system ATP-binding protein
Apis cerana	Apibacter_Acer	B2966	B2966_Apibacter	B2966_Apibacter_01252	K02071	ABC transporters, prokaryotic type	Phosphate and amino acid transporters	D-Methionine transporter	metN; D-methionine transport system ATP-binding protein
Apis cerana	Apibacter_Acer	B2966	B2966_Apibacter	B2966_Apibacter_01252	K02030	ABC transporters, prokaryotic type	Phosphate and amino acid transporters	Putative polar amino acid transporter	ABC.PA.S; polar amino acid transport system substrate-binding protein
Apis cerana	Apibacter_Acer	B2966	B2966_Apibacter	B2966_Apibacter_01253	K02072	ABC transporters, prokaryotic type	Phosphate and amino acid transporters	D-Methionine transporter	metI; D-methionine transport system permease protein
Apis cerana	Apibacter_Acer	B2966	B2966_Apibacter	B2966_Apibacter_01254	K02073	ABC transporters, prokaryotic type	Phosphate and amino acid transporters	D-Methionine transporter	metQ; D-methionine transport system substrate-binding protein
Apis cerana	Apibacter_Acer	B2966	B2966_Apibacter	B2966_Apibacter_01331	K09691	ABC transporters, prokaryotic type	ABC-2 type and other transporters	Lipopolysaccharide transporter	ABC-2.LPSE.A; lipopolysaccharide transport system ATP-binding protein
Apis cerana	Apibacter_Acer	B2966	B2966_Apibacter	B2966_Apibacter_01332	K09690	ABC transporters, prokaryotic type	ABC-2 type and other transporters	Lipopolysaccharide transporter	ABC-2.LPSE.P; lipopolysaccharide transport system permease protein
Apis cerana	Apibacter_Acer	B2966	B2966_Apibacter	B2966_Apibacter_01445	K11720	ABC transporters, prokaryotic type	ABC-2 type and other transporters	Lipopolysaccharide transporter	lptG; lipopolysaccharide export system permease protein
Apis cerana	Apibacter_Acer	B2966	B2966_Apibacter	B2966_Apibacter_01467	K09013	ABC transporters, prokaryotic type	ABC-2 type and other transporters	Orphan ABC ATPase	sufC; Fe-S cluster assembly ATP-binding protein
Apis cerana	Apibacter_Acer	B2966	B2966_Apibacter	B2966_Apibacter_01653	K09812	ABC transporters, prokaryotic type	ABC-2 type and other transporters	Cell division transporter	ftsE; cell division transport system ATP-binding protein
Apis cerana	Apibacter_Acer	B2966	B2966_Apibacter	B2966_Apibacter_01662	K09811	ABC transporters, prokaryotic type	ABC-2 type and other transporters	Cell division transporter	ftsX; cell division transport system permease protein
Apis cerana	Apibacter_Acer	B2966	B2966_Apibacter	B2966_Apibacter_01691	K07091	ABC transporters, prokaryotic type	ABC-2 type and other transporters	Lipopolysaccharide transporter	lptF; lipopolysaccharide export system permease protein
Apis cerana	Apibacter_Acer	B2966	B2966_Apibacter	B2966_Apibacter_01710	K05776	ABC transporters, prokaryotic type	Mineral and organic ion transporters	Molybdate transporter	modF; molybdate transport system ATP-binding protein
Apis cerana	Apibacter_Acer	B2966	B2966_Apibacter	B2966_Apibacter_01723	K02067	ABC transporters, prokaryotic type	Saccharide, polyol, and lipid transporters	gamma-Hexachlorocyclohexane transporter	mlaD, linM; phospholipid/cholesterol/gamma-HCH transport system substrate-binding protein
Apis cerana	Apibacter_Acer	B2966	B2966_Apibacter	B2966_Apibacter_01723	K02067	ABC transporters, prokaryotic type	Saccharide, polyol, and lipid transporters	Phospholipid transporter	mlaD, linM; phospholipid/cholesterol/gamma-HCH transport system substrate-binding protein
Apis cerana	Apibacter_Acer	B2966	B2966_Apibacter	B2966_Apibacter_01723	K02067	ABC transporters, prokaryotic type	Saccharide, polyol, and lipid transporters	Mce system transporter	mlaD, linM; phospholipid/cholesterol/gamma-HCH transport system substrate-binding protein
Apis cerana	Apibacter_Acer	B2966	B2966_Apibacter	B2966_Apibacter_01729	K02016	ABC transporters, prokaryotic type	Metallic cation, iron-siderophore and vitamin B12 transporters	Iron complex transporter	ABC.FEV.S; iron complex transport system substrate-binding protein
Apis cerana	Apibacter_Acer	B2966	B2966_Apibacter	B2966_Apibacter_01899	K06861	ABC transporters, prokaryotic type	ABC-2 type and other transporters	Lipopolysaccharide transporter	lptB; lipopolysaccharide export system ATP-binding protein [EC:3.6.3.-]
Apis cerana	Apibacter_Acer	B3239	B3239_Apibacter	B3239_Apibacter_00061	K01990	ABC transporters, prokaryotic type	ABC-2 type and other transporters	ABC-2 type transporter	ABC-2.A; ABC-2 type transport system ATP-binding protein
Apis cerana	Apibacter_Acer	B3239	B3239_Apibacter	B3239_Apibacter_00163	K02004	ABC transporters, prokaryotic type	ABC-2 type and other transporters	Putative ABC transporter	ABC.CD.P; putative ABC transport system permease protein
Apis cerana	Apibacter_Acer	B3239	B3239_Apibacter	B3239_Apibacter_00164	K02004	ABC transporters, prokaryotic type	ABC-2 type and other transporters	Putative ABC transporter	ABC.CD.P; putative ABC transport system permease protein
Apis cerana	Apibacter_Acer	B3239	B3239_Apibacter	B3239_Apibacter_00165	K02003	ABC transporters, prokaryotic type	ABC-2 type and other transporters	Putative ABC transporter	ABC.CD.A; putative ABC transport system ATP-binding protein
Apis cerana	Apibacter_Acer	B3239	B3239_Apibacter	B3239_Apibacter_00165	K02030	ABC transporters, prokaryotic type	Phosphate and amino acid transporters	Putative polar amino acid transporter	ABC.PA.S; polar amino acid transport system substrate-binding protein
Apis cerana	Apibacter_Acer	B3239	B3239_Apibacter	B3239_Apibacter_00257	K02015	ABC transporters, prokaryotic type	Metallic cation, iron-siderophore and vitamin B12 transporters	Iron complex transporter	ABC.FEV.P; iron complex transport system permease protein
Apis cerana	Apibacter_Acer	B3239	B3239_Apibacter	B3239_Apibacter_00346	K09808	ABC transporters, prokaryotic type	ABC-2 type and other transporters	Lipoprotein-releasing transporter	lolC_E; lipoprotein-releasing system permease protein
Apis cerana	Apibacter_Acer	B3239	B3239_Apibacter	B3239_Apibacter_00346	K02004	ABC transporters, prokaryotic type	ABC-2 type and other transporters	Putative ABC transporter	ABC.CD.P; putative ABC transport system permease protein
Apis cerana	Apibacter_Acer	B3239	B3239_Apibacter	B3239_Apibacter_00400	K02028	ABC transporters, prokaryotic type	Phosphate and amino acid transporters	Putative polar amino acid transporter	ABC.PA.A; polar amino acid transport system ATP-binding protein [EC:7.4.2.1]
Apis cerana	Apibacter_Acer	B3239	B3239_Apibacter	B3239_Apibacter_00400	K02029	ABC transporters, prokaryotic type	Phosphate and amino acid transporters	Putative polar amino acid transporter	ABC.PA.P; polar amino acid transport system permease protein
Apis cerana	Apibacter_Acer	B3239	B3239_Apibacter	B3239_Apibacter_00400	K02030	ABC transporters, prokaryotic type	Phosphate and amino acid transporters	Putative polar amino acid transporter	ABC.PA.S; polar amino acid transport system substrate-binding protein
Apis cerana	Apibacter_Acer	B3239	B3239_Apibacter	B3239_Apibacter_00640	K09691	ABC transporters, prokaryotic type	ABC-2 type and other transporters	Lipopolysaccharide transporter	ABC-2.LPSE.A; lipopolysaccharide transport system ATP-binding protein
Apis cerana	Apibacter_Acer	B3239	B3239_Apibacter	B3239_Apibacter_00641	K09690	ABC transporters, prokaryotic type	ABC-2 type and other transporters	Lipopolysaccharide transporter	ABC-2.LPSE.P; lipopolysaccharide transport system permease protein
Apis cerana	Apibacter_Acer	B3239	B3239_Apibacter	B3239_Apibacter_00754	K11720	ABC transporters, prokaryotic type	ABC-2 type and other transporters	Lipopolysaccharide transporter	lptG; lipopolysaccharide export system permease protein
Apis cerana	Apibacter_Acer	B3239	B3239_Apibacter	B3239_Apibacter_00775	K09013	ABC transporters, prokaryotic type	ABC-2 type and other transporters	Orphan ABC ATPase	sufC; Fe-S cluster assembly ATP-binding protein
Apis cerana	Apibacter_Acer	B3239	B3239_Apibacter	B3239_Apibacter_00959	K09812	ABC transporters, prokaryotic type	ABC-2 type and other transporters	Cell division transporter	ftsE; cell division transport system ATP-binding protein
Apis cerana	Apibacter_Acer	B3239	B3239_Apibacter	B3239_Apibacter_00968	K09811	ABC transporters, prokaryotic type	ABC-2 type and other transporters	Cell division transporter	ftsX; cell division transport system permease protein
Apis cerana	Apibacter_Acer	B3239	B3239_Apibacter	B3239_Apibacter_00998	K07091	ABC transporters, prokaryotic type	ABC-2 type and other transporters	Lipopolysaccharide transporter	lptF; lipopolysaccharide export system permease protein
Apis cerana	Apibacter_Acer	B3239	B3239_Apibacter	B3239_Apibacter_01016	K05776	ABC transporters, prokaryotic type	Mineral and organic ion transporters	Molybdate transporter	modF; molybdate transport system ATP-binding protein
Apis cerana	Apibacter_Acer	B3239	B3239_Apibacter	B3239_Apibacter_01029	K02067	ABC transporters, prokaryotic type	Saccharide, polyol, and lipid transporters	gamma-Hexachlorocyclohexane transporter	mlaD, linM; phospholipid/cholesterol/gamma-HCH transport system substrate-binding protein
Apis cerana	Apibacter_Acer	B3239	B3239_Apibacter	B3239_Apibacter_01029	K02067	ABC transporters, prokaryotic type	Saccharide, polyol, and lipid transporters	Phospholipid transporter	mlaD, linM; phospholipid/cholesterol/gamma-HCH transport system substrate-binding protein
Apis cerana	Apibacter_Acer	B3239	B3239_Apibacter	B3239_Apibacter_01029	K02067	ABC transporters, prokaryotic type	Saccharide, polyol, and lipid transporters	Mce system transporter	mlaD, linM; phospholipid/cholesterol/gamma-HCH transport system substrate-binding protein
Apis cerana	Apibacter_Acer	B3239	B3239_Apibacter	B3239_Apibacter_01034	K02016	ABC transporters, prokaryotic type	Metallic cation, iron-siderophore and vitamin B12 transporters	Iron complex transporter	ABC.FEV.S; iron complex transport system substrate-binding protein
Apis cerana	Apibacter_Acer	B3239	B3239_Apibacter	B3239_Apibacter_01325	K02018	ABC transporters, prokaryotic type	Mineral and organic ion transporters	Molybdate transporter	modB; molybdate transport system permease protein
Apis cerana	Apibacter_Acer	B3239	B3239_Apibacter	B3239_Apibacter_01326	K02020	ABC transporters, prokaryotic type	Mineral and organic ion transporters	Molybdate transporter	modA; molybdate transport system substrate-binding protein
Apis cerana	Apibacter_Acer	B3239	B3239_Apibacter	B3239_Apibacter_01459	K01990	ABC transporters, prokaryotic type	ABC-2 type and other transporters	ABC-2 type transporter	ABC-2.A; ABC-2 type transport system ATP-binding protein
Apis cerana	Apibacter_Acer	B3239	B3239_Apibacter	B3239_Apibacter_01460	K01992	ABC transporters, prokaryotic type	ABC-2 type and other transporters	ABC-2 type transporter	ABC-2.P; ABC-2 type transport system permease protein
Apis cerana	Apibacter_Acer	B3239	B3239_Apibacter	B3239_Apibacter_01495	K02073	ABC transporters, prokaryotic type	Phosphate and amino acid transporters	D-Methionine transporter	metQ; D-methionine transport system substrate-binding protein
Apis cerana	Apibacter_Acer	B3239	B3239_Apibacter	B3239_Apibacter_01496	K02072	ABC transporters, prokaryotic type	Phosphate and amino acid transporters	D-Methionine transporter	metI; D-methionine transport system permease protein
Apis cerana	Apibacter_Acer	B3239	B3239_Apibacter	B3239_Apibacter_01497	K02071	ABC transporters, prokaryotic type	Phosphate and amino acid transporters	D-Methionine transporter	metN; D-methionine transport system ATP-binding protein
Apis cerana	Apibacter_Acer	B3239	B3239_Apibacter	B3239_Apibacter_01497	K02030	ABC transporters, prokaryotic type	Phosphate and amino acid transporters	Putative polar amino acid transporter	ABC.PA.S; polar amino acid transport system substrate-binding protein
Apis cerana	Apibacter_Acer	B3239	B3239_Apibacter	B3239_Apibacter_01570	K02065	ABC transporters, prokaryotic type	Saccharide, polyol, and lipid transporters	gamma-Hexachlorocyclohexane transporter	mlaF, linL, mkl; phospholipid/cholesterol/gamma-HCH transport system ATP-binding protein
Apis cerana	Apibacter_Acer	B3239	B3239_Apibacter	B3239_Apibacter_01570	K02065	ABC transporters, prokaryotic type	Saccharide, polyol, and lipid transporters	Phospholipid transporter	mlaF, linL, mkl; phospholipid/cholesterol/gamma-HCH transport system ATP-binding protein
Apis cerana	Apibacter_Acer	B3239	B3239_Apibacter	B3239_Apibacter_01570	K02065	ABC transporters, prokaryotic type	Saccharide, polyol, and lipid transporters	Mce system transporter	mlaF, linL, mkl; phospholipid/cholesterol/gamma-HCH transport system ATP-binding protein
Apis cerana	Apibacter_Acer	B3239	B3239_Apibacter	B3239_Apibacter_01571	K02066	ABC transporters, prokaryotic type	Saccharide, polyol, and lipid transporters	gamma-Hexachlorocyclohexane transporter	mlaE, linK; phospholipid/cholesterol/gamma-HCH transport system permease protein
Apis cerana	Apibacter_Acer	B3239	B3239_Apibacter	B3239_Apibacter_01571	K02066	ABC transporters, prokaryotic type	Saccharide, polyol, and lipid transporters	Phospholipid transporter	mlaE, linK; phospholipid/cholesterol/gamma-HCH transport system permease protein
Apis cerana	Apibacter_Acer	B3239	B3239_Apibacter	B3239_Apibacter_01571	K02066	ABC transporters, prokaryotic type	Saccharide, polyol, and lipid transporters	Mce system transporter	mlaE, linK; phospholipid/cholesterol/gamma-HCH transport system permease protein
Apis cerana	Apibacter_Acer	B3239	B3239_Apibacter	B3239_Apibacter_01718	K01990	ABC transporters, prokaryotic type	ABC-2 type and other transporters	ABC-2 type transporter	ABC-2.A; ABC-2 type transport system ATP-binding protein
Apis cerana	Apibacter_Acer	B3239	B3239_Apibacter	B3239_Apibacter_01719	K01990	ABC transporters, prokaryotic type	ABC-2 type and other transporters	ABC-2 type transporter	ABC-2.A; ABC-2 type transport system ATP-binding protein
Apis cerana	Apibacter_Acer	B3239	B3239_Apibacter	B3239_Apibacter_01720	K01992	ABC transporters, prokaryotic type	ABC-2 type and other transporters	ABC-2 type transporter	ABC-2.P; ABC-2 type transport system permease protein
Apis cerana	Apibacter_Acer	B3239	B3239_Apibacter	B3239_Apibacter_01721	K01992	ABC transporters, prokaryotic type	ABC-2 type and other transporters	ABC-2 type transporter	ABC-2.P; ABC-2 type transport system permease protein
Apis cerana	Apibacter_Acer	B3239	B3239_Apibacter	B3239_Apibacter_01949	K06861	ABC transporters, prokaryotic type	ABC-2 type and other transporters	Lipopolysaccharide transporter	lptB; lipopolysaccharide export system ATP-binding protein [EC:3.6.3.-]
Apis cerana	Apibacter_Acer	B3546	B3546_Apibacter	B3546_Apibacter_00122	K01990	ABC transporters, prokaryotic type	ABC-2 type and other transporters	ABC-2 type transporter	ABC-2.A; ABC-2 type transport system ATP-binding protein
Apis cerana	Apibacter_Acer	B3546	B3546_Apibacter	B3546_Apibacter_00224	K02004	ABC transporters, prokaryotic type	ABC-2 type and other transporters	Putative ABC transporter	ABC.CD.P; putative ABC transport system permease protein
Apis cerana	Apibacter_Acer	B3546	B3546_Apibacter	B3546_Apibacter_00225	K02004	ABC transporters, prokaryotic type	ABC-2 type and other transporters	Putative ABC transporter	ABC.CD.P; putative ABC transport system permease protein
Apis cerana	Apibacter_Acer	B3546	B3546_Apibacter	B3546_Apibacter_00226	K02003	ABC transporters, prokaryotic type	ABC-2 type and other transporters	Putative ABC transporter	ABC.CD.A; putative ABC transport system ATP-binding protein
Apis cerana	Apibacter_Acer	B3546	B3546_Apibacter	B3546_Apibacter_00226	K02030	ABC transporters, prokaryotic type	Phosphate and amino acid transporters	Putative polar amino acid transporter	ABC.PA.S; polar amino acid transport system substrate-binding protein
Apis cerana	Apibacter_Acer	B3546	B3546_Apibacter	B3546_Apibacter_00318	K02015	ABC transporters, prokaryotic type	Metallic cation, iron-siderophore and vitamin B12 transporters	Iron complex transporter	ABC.FEV.P; iron complex transport system permease protein
Apis cerana	Apibacter_Acer	B3546	B3546_Apibacter	B3546_Apibacter_00406	K09808	ABC transporters, prokaryotic type	ABC-2 type and other transporters	Lipoprotein-releasing transporter	lolC_E; lipoprotein-releasing system permease protein
Apis cerana	Apibacter_Acer	B3546	B3546_Apibacter	B3546_Apibacter_00406	K02004	ABC transporters, prokaryotic type	ABC-2 type and other transporters	Putative ABC transporter	ABC.CD.P; putative ABC transport system permease protein
Apis cerana	Apibacter_Acer	B3546	B3546_Apibacter	B3546_Apibacter_00460	K02028	ABC transporters, prokaryotic type	Phosphate and amino acid transporters	Putative polar amino acid transporter	ABC.PA.A; polar amino acid transport system ATP-binding protein [EC:7.4.2.1]
Apis cerana	Apibacter_Acer	B3546	B3546_Apibacter	B3546_Apibacter_00460	K02029	ABC transporters, prokaryotic type	Phosphate and amino acid transporters	Putative polar amino acid transporter	ABC.PA.P; polar amino acid transport system permease protein
Apis cerana	Apibacter_Acer	B3546	B3546_Apibacter	B3546_Apibacter_00460	K02030	ABC transporters, prokaryotic type	Phosphate and amino acid transporters	Putative polar amino acid transporter	ABC.PA.S; polar amino acid transport system substrate-binding protein
Apis cerana	Apibacter_Acer	B3546	B3546_Apibacter	B3546_Apibacter_00798	K02018	ABC transporters, prokaryotic type	Mineral and organic ion transporters	Molybdate transporter	modB; molybdate transport system permease protein
Apis cerana	Apibacter_Acer	B3546	B3546_Apibacter	B3546_Apibacter_00799	K02020	ABC transporters, prokaryotic type	Mineral and organic ion transporters	Molybdate transporter	modA; molybdate transport system substrate-binding protein
Apis cerana	Apibacter_Acer	B3546	B3546_Apibacter	B3546_Apibacter_00916	K06861	ABC transporters, prokaryotic type	ABC-2 type and other transporters	Lipopolysaccharide transporter	lptB; lipopolysaccharide export system ATP-binding protein [EC:3.6.3.-]
Apis cerana	Apibacter_Acer	B3546	B3546_Apibacter	B3546_Apibacter_01071	K09691	ABC transporters, prokaryotic type	ABC-2 type and other transporters	Lipopolysaccharide transporter	ABC-2.LPSE.A; lipopolysaccharide transport system ATP-binding protein
Apis cerana	Apibacter_Acer	B3546	B3546_Apibacter	B3546_Apibacter_01072	K09690	ABC transporters, prokaryotic type	ABC-2 type and other transporters	Lipopolysaccharide transporter	ABC-2.LPSE.P; lipopolysaccharide transport system permease protein
Apis cerana	Apibacter_Acer	B3546	B3546_Apibacter	B3546_Apibacter_01195	K01990	ABC transporters, prokaryotic type	ABC-2 type and other transporters	ABC-2 type transporter	ABC-2.A; ABC-2 type transport system ATP-binding protein
Apis cerana	Apibacter_Acer	B3546	B3546_Apibacter	B3546_Apibacter_01196	K01992	ABC transporters, prokaryotic type	ABC-2 type and other transporters	ABC-2 type transporter	ABC-2.P; ABC-2 type transport system permease protein
Apis cerana	Apibacter_Acer	B3546	B3546_Apibacter	B3546_Apibacter_01213	K09811	ABC transporters, prokaryotic type	ABC-2 type and other transporters	Cell division transporter	ftsX; cell division transport system permease protein
Apis cerana	Apibacter_Acer	B3546	B3546_Apibacter	B3546_Apibacter_01222	K09812	ABC transporters, prokaryotic type	ABC-2 type and other transporters	Cell division transporter	ftsE; cell division transport system ATP-binding protein
Apis cerana	Apibacter_Acer	B3546	B3546_Apibacter	B3546_Apibacter_01500	K02016	ABC transporters, prokaryotic type	Metallic cation, iron-siderophore and vitamin B12 transporters	Iron complex transporter	ABC.FEV.S; iron complex transport system substrate-binding protein
Apis cerana	Apibacter_Acer	B3546	B3546_Apibacter	B3546_Apibacter_01505	K02067	ABC transporters, prokaryotic type	Saccharide, polyol, and lipid transporters	gamma-Hexachlorocyclohexane transporter	mlaD, linM; phospholipid/cholesterol/gamma-HCH transport system substrate-binding protein
Apis cerana	Apibacter_Acer	B3546	B3546_Apibacter	B3546_Apibacter_01505	K02067	ABC transporters, prokaryotic type	Saccharide, polyol, and lipid transporters	Phospholipid transporter	mlaD, linM; phospholipid/cholesterol/gamma-HCH transport system substrate-binding protein
Apis cerana	Apibacter_Acer	B3546	B3546_Apibacter	B3546_Apibacter_01505	K02067	ABC transporters, prokaryotic type	Saccharide, polyol, and lipid transporters	Mce system transporter	mlaD, linM; phospholipid/cholesterol/gamma-HCH transport system substrate-binding protein
Apis cerana	Apibacter_Acer	B3546	B3546_Apibacter	B3546_Apibacter_01518	K05776	ABC transporters, prokaryotic type	Mineral and organic ion transporters	Molybdate transporter	modF; molybdate transport system ATP-binding protein
Apis cerana	Apibacter_Acer	B3546	B3546_Apibacter	B3546_Apibacter_01536	K07091	ABC transporters, prokaryotic type	ABC-2 type and other transporters	Lipopolysaccharide transporter	lptF; lipopolysaccharide export system permease protein
Apis cerana	Apibacter_Acer	B3546	B3546_Apibacter	B3546_Apibacter_01662	K09013	ABC transporters, prokaryotic type	ABC-2 type and other transporters	Orphan ABC ATPase	sufC; Fe-S cluster assembly ATP-binding protein
Apis cerana	Apibacter_Acer	B3546	B3546_Apibacter	B3546_Apibacter_01683	K11720	ABC transporters, prokaryotic type	ABC-2 type and other transporters	Lipopolysaccharide transporter	lptG; lipopolysaccharide export system permease protein
Apis cerana	Apibacter_Acer	B3546	B3546_Apibacter	B3546_Apibacter_01731	K02073	ABC transporters, prokaryotic type	Phosphate and amino acid transporters	D-Methionine transporter	metQ; D-methionine transport system substrate-binding protein
Apis cerana	Apibacter_Acer	B3546	B3546_Apibacter	B3546_Apibacter_01732	K02072	ABC transporters, prokaryotic type	Phosphate and amino acid transporters	D-Methionine transporter	metI; D-methionine transport system permease protein
Apis cerana	Apibacter_Acer	B3546	B3546_Apibacter	B3546_Apibacter_01733	K02071	ABC transporters, prokaryotic type	Phosphate and amino acid transporters	D-Methionine transporter	metN; D-methionine transport system ATP-binding protein
Apis cerana	Apibacter_Acer	B3546	B3546_Apibacter	B3546_Apibacter_01733	K02030	ABC transporters, prokaryotic type	Phosphate and amino acid transporters	Putative polar amino acid transporter	ABC.PA.S; polar amino acid transport system substrate-binding protein
Apis cerana	Apibacter_Acer	B3546	B3546_Apibacter	B3546_Apibacter_01806	K02065	ABC transporters, prokaryotic type	Saccharide, polyol, and lipid transporters	gamma-Hexachlorocyclohexane transporter	mlaF, linL, mkl; phospholipid/cholesterol/gamma-HCH transport system ATP-binding protein
Apis cerana	Apibacter_Acer	B3546	B3546_Apibacter	B3546_Apibacter_01806	K02065	ABC transporters, prokaryotic type	Saccharide, polyol, and lipid transporters	Phospholipid transporter	mlaF, linL, mkl; phospholipid/cholesterol/gamma-HCH transport system ATP-binding protein
Apis cerana	Apibacter_Acer	B3546	B3546_Apibacter	B3546_Apibacter_01806	K02065	ABC transporters, prokaryotic type	Saccharide, polyol, and lipid transporters	Mce system transporter	mlaF, linL, mkl; phospholipid/cholesterol/gamma-HCH transport system ATP-binding protein
Apis cerana	Apibacter_Acer	B3546	B3546_Apibacter	B3546_Apibacter_01807	K02066	ABC transporters, prokaryotic type	Saccharide, polyol, and lipid transporters	gamma-Hexachlorocyclohexane transporter	mlaE, linK; phospholipid/cholesterol/gamma-HCH transport system permease protein
Apis cerana	Apibacter_Acer	B3546	B3546_Apibacter	B3546_Apibacter_01807	K02066	ABC transporters, prokaryotic type	Saccharide, polyol, and lipid transporters	Phospholipid transporter	mlaE, linK; phospholipid/cholesterol/gamma-HCH transport system permease protein
Apis cerana	Apibacter_Acer	B3546	B3546_Apibacter	B3546_Apibacter_01807	K02066	ABC transporters, prokaryotic type	Saccharide, polyol, and lipid transporters	Mce system transporter	mlaE, linK; phospholipid/cholesterol/gamma-HCH transport system permease protein
Apis cerana	Apibacter_Acer	B3546	B3546_Apibacter	B3546_Apibacter_01954	K01990	ABC transporters, prokaryotic type	ABC-2 type and other transporters	ABC-2 type transporter	ABC-2.A; ABC-2 type transport system ATP-binding protein
Apis cerana	Apibacter_Acer	B3546	B3546_Apibacter	B3546_Apibacter_01955	K01990	ABC transporters, prokaryotic type	ABC-2 type and other transporters	ABC-2 type transporter	ABC-2.A; ABC-2 type transport system ATP-binding protein
Apis cerana	Apibacter_Acer	B3546	B3546_Apibacter	B3546_Apibacter_01956	K01992	ABC transporters, prokaryotic type	ABC-2 type and other transporters	ABC-2 type transporter	ABC-2.P; ABC-2 type transport system permease protein
Apis cerana	Apibacter_Acer	B3546	B3546_Apibacter	B3546_Apibacter_01957	K01992	ABC transporters, prokaryotic type	ABC-2 type and other transporters	ABC-2 type transporter	ABC-2.P; ABC-2 type transport system permease protein
Apis cerana	Apibacter_Acer	B3706	B3706_Apibacter	B3706_Apibacter_00031	K02065	ABC transporters, prokaryotic type	Saccharide, polyol, and lipid transporters	gamma-Hexachlorocyclohexane transporter	mlaF, linL, mkl; phospholipid/cholesterol/gamma-HCH transport system ATP-binding protein
Apis cerana	Apibacter_Acer	B3706	B3706_Apibacter	B3706_Apibacter_00031	K02065	ABC transporters, prokaryotic type	Saccharide, polyol, and lipid transporters	Phospholipid transporter	mlaF, linL, mkl; phospholipid/cholesterol/gamma-HCH transport system ATP-binding protein
Apis cerana	Apibacter_Acer	B3706	B3706_Apibacter	B3706_Apibacter_00031	K02065	ABC transporters, prokaryotic type	Saccharide, polyol, and lipid transporters	Mce system transporter	mlaF, linL, mkl; phospholipid/cholesterol/gamma-HCH transport system ATP-binding protein
Apis cerana	Apibacter_Acer	B3706	B3706_Apibacter	B3706_Apibacter_00032	K02066	ABC transporters, prokaryotic type	Saccharide, polyol, and lipid transporters	gamma-Hexachlorocyclohexane transporter	mlaE, linK; phospholipid/cholesterol/gamma-HCH transport system permease protein
Apis cerana	Apibacter_Acer	B3706	B3706_Apibacter	B3706_Apibacter_00032	K02066	ABC transporters, prokaryotic type	Saccharide, polyol, and lipid transporters	Phospholipid transporter	mlaE, linK; phospholipid/cholesterol/gamma-HCH transport system permease protein
Apis cerana	Apibacter_Acer	B3706	B3706_Apibacter	B3706_Apibacter_00032	K02066	ABC transporters, prokaryotic type	Saccharide, polyol, and lipid transporters	Mce system transporter	mlaE, linK; phospholipid/cholesterol/gamma-HCH transport system permease protein
Apis cerana	Apibacter_Acer	B3706	B3706_Apibacter	B3706_Apibacter_00181	K01990	ABC transporters, prokaryotic type	ABC-2 type and other transporters	ABC-2 type transporter	ABC-2.A; ABC-2 type transport system ATP-binding protein
Apis cerana	Apibacter_Acer	B3706	B3706_Apibacter	B3706_Apibacter_00182	K01990	ABC transporters, prokaryotic type	ABC-2 type and other transporters	ABC-2 type transporter	ABC-2.A; ABC-2 type transport system ATP-binding protein
Apis cerana	Apibacter_Acer	B3706	B3706_Apibacter	B3706_Apibacter_00183	K01992	ABC transporters, prokaryotic type	ABC-2 type and other transporters	ABC-2 type transporter	ABC-2.P; ABC-2 type transport system permease protein
Apis cerana	Apibacter_Acer	B3706	B3706_Apibacter	B3706_Apibacter_00184	K01992	ABC transporters, prokaryotic type	ABC-2 type and other transporters	ABC-2 type transporter	ABC-2.P; ABC-2 type transport system permease protein
Apis cerana	Apibacter_Acer	B3706	B3706_Apibacter	B3706_Apibacter_00437	K02028	ABC transporters, prokaryotic type	Phosphate and amino acid transporters	Putative polar amino acid transporter	ABC.PA.A; polar amino acid transport system ATP-binding protein [EC:7.4.2.1]
Apis cerana	Apibacter_Acer	B3706	B3706_Apibacter	B3706_Apibacter_00437	K02029	ABC transporters, prokaryotic type	Phosphate and amino acid transporters	Putative polar amino acid transporter	ABC.PA.P; polar amino acid transport system permease protein
Apis cerana	Apibacter_Acer	B3706	B3706_Apibacter	B3706_Apibacter_00437	K02030	ABC transporters, prokaryotic type	Phosphate and amino acid transporters	Putative polar amino acid transporter	ABC.PA.S; polar amino acid transport system substrate-binding protein
Apis cerana	Apibacter_Acer	B3706	B3706_Apibacter	B3706_Apibacter_00491	K09808	ABC transporters, prokaryotic type	ABC-2 type and other transporters	Lipoprotein-releasing transporter	lolC_E; lipoprotein-releasing system permease protein
Apis cerana	Apibacter_Acer	B3706	B3706_Apibacter	B3706_Apibacter_00491	K02004	ABC transporters, prokaryotic type	ABC-2 type and other transporters	Putative ABC transporter	ABC.CD.P; putative ABC transport system permease protein
Apis cerana	Apibacter_Acer	B3706	B3706_Apibacter	B3706_Apibacter_00579	K02015	ABC transporters, prokaryotic type	Metallic cation, iron-siderophore and vitamin B12 transporters	Iron complex transporter	ABC.FEV.P; iron complex transport system permease protein
Apis cerana	Apibacter_Acer	B3706	B3706_Apibacter	B3706_Apibacter_00671	K02003	ABC transporters, prokaryotic type	ABC-2 type and other transporters	Putative ABC transporter	ABC.CD.A; putative ABC transport system ATP-binding protein
Apis cerana	Apibacter_Acer	B3706	B3706_Apibacter	B3706_Apibacter_00671	K02030	ABC transporters, prokaryotic type	Phosphate and amino acid transporters	Putative polar amino acid transporter	ABC.PA.S; polar amino acid transport system substrate-binding protein
Apis cerana	Apibacter_Acer	B3706	B3706_Apibacter	B3706_Apibacter_00672	K02004	ABC transporters, prokaryotic type	ABC-2 type and other transporters	Putative ABC transporter	ABC.CD.P; putative ABC transport system permease protein
Apis cerana	Apibacter_Acer	B3706	B3706_Apibacter	B3706_Apibacter_00673	K02004	ABC transporters, prokaryotic type	ABC-2 type and other transporters	Putative ABC transporter	ABC.CD.P; putative ABC transport system permease protein
Apis cerana	Apibacter_Acer	B3706	B3706_Apibacter	B3706_Apibacter_00850	K01990	ABC transporters, prokaryotic type	ABC-2 type and other transporters	ABC-2 type transporter	ABC-2.A; ABC-2 type transport system ATP-binding protein
Apis cerana	Apibacter_Acer	B3706	B3706_Apibacter	B3706_Apibacter_01102	K02018	ABC transporters, prokaryotic type	Mineral and organic ion transporters	Molybdate transporter	modB; molybdate transport system permease protein
Apis cerana	Apibacter_Acer	B3706	B3706_Apibacter	B3706_Apibacter_01103	K02020	ABC transporters, prokaryotic type	Mineral and organic ion transporters	Molybdate transporter	modA; molybdate transport system substrate-binding protein
Apis cerana	Apibacter_Acer	B3706	B3706_Apibacter	B3706_Apibacter_01236	K01990	ABC transporters, prokaryotic type	ABC-2 type and other transporters	ABC-2 type transporter	ABC-2.A; ABC-2 type transport system ATP-binding protein
Apis cerana	Apibacter_Acer	B3706	B3706_Apibacter	B3706_Apibacter_01237	K01992	ABC transporters, prokaryotic type	ABC-2 type and other transporters	ABC-2 type transporter	ABC-2.P; ABC-2 type transport system permease protein
Apis cerana	Apibacter_Acer	B3706	B3706_Apibacter	B3706_Apibacter_01376	K06861	ABC transporters, prokaryotic type	ABC-2 type and other transporters	Lipopolysaccharide transporter	lptB; lipopolysaccharide export system ATP-binding protein [EC:3.6.3.-]
Apis cerana	Apibacter_Acer	B3706	B3706_Apibacter	B3706_Apibacter_01519	K02016	ABC transporters, prokaryotic type	Metallic cation, iron-siderophore and vitamin B12 transporters	Iron complex transporter	ABC.FEV.S; iron complex transport system substrate-binding protein
Apis cerana	Apibacter_Acer	B3706	B3706_Apibacter	B3706_Apibacter_01523	K02067	ABC transporters, prokaryotic type	Saccharide, polyol, and lipid transporters	gamma-Hexachlorocyclohexane transporter	mlaD, linM; phospholipid/cholesterol/gamma-HCH transport system substrate-binding protein
Apis cerana	Apibacter_Acer	B3706	B3706_Apibacter	B3706_Apibacter_01523	K02067	ABC transporters, prokaryotic type	Saccharide, polyol, and lipid transporters	Phospholipid transporter	mlaD, linM; phospholipid/cholesterol/gamma-HCH transport system substrate-binding protein
Apis cerana	Apibacter_Acer	B3706	B3706_Apibacter	B3706_Apibacter_01523	K02067	ABC transporters, prokaryotic type	Saccharide, polyol, and lipid transporters	Mce system transporter	mlaD, linM; phospholipid/cholesterol/gamma-HCH transport system substrate-binding protein
Apis cerana	Apibacter_Acer	B3706	B3706_Apibacter	B3706_Apibacter_01536	K05776	ABC transporters, prokaryotic type	Mineral and organic ion transporters	Molybdate transporter	modF; molybdate transport system ATP-binding protein
Apis cerana	Apibacter_Acer	B3706	B3706_Apibacter	B3706_Apibacter_01556	K07091	ABC transporters, prokaryotic type	ABC-2 type and other transporters	Lipopolysaccharide transporter	lptF; lipopolysaccharide export system permease protein
Apis cerana	Apibacter_Acer	B3706	B3706_Apibacter	B3706_Apibacter_01586	K09811	ABC transporters, prokaryotic type	ABC-2 type and other transporters	Cell division transporter	ftsX; cell division transport system permease protein
Apis cerana	Apibacter_Acer	B3706	B3706_Apibacter	B3706_Apibacter_01595	K09812	ABC transporters, prokaryotic type	ABC-2 type and other transporters	Cell division transporter	ftsE; cell division transport system ATP-binding protein
Apis cerana	Apibacter_Acer	B3706	B3706_Apibacter	B3706_Apibacter_01776	K09013	ABC transporters, prokaryotic type	ABC-2 type and other transporters	Orphan ABC ATPase	sufC; Fe-S cluster assembly ATP-binding protein
Apis cerana	Apibacter_Acer	B3706	B3706_Apibacter	B3706_Apibacter_01796	K11720	ABC transporters, prokaryotic type	ABC-2 type and other transporters	Lipopolysaccharide transporter	lptG; lipopolysaccharide export system permease protein
Apis cerana	Apibacter_Acer	B3706	B3706_Apibacter	B3706_Apibacter_01908	K09690	ABC transporters, prokaryotic type	ABC-2 type and other transporters	Lipopolysaccharide transporter	ABC-2.LPSE.P; lipopolysaccharide transport system permease protein
Apis cerana	Apibacter_Acer	B3706	B3706_Apibacter	B3706_Apibacter_01909	K09691	ABC transporters, prokaryotic type	ABC-2 type and other transporters	Lipopolysaccharide transporter	ABC-2.LPSE.A; lipopolysaccharide transport system ATP-binding protein
Apis cerana	Apibacter_Acer	B3706	B3706_Apibacter	B3706_Apibacter_01985	K02073	ABC transporters, prokaryotic type	Phosphate and amino acid transporters	D-Methionine transporter	metQ; D-methionine transport system substrate-binding protein
Apis cerana	Apibacter_Acer	B3706	B3706_Apibacter	B3706_Apibacter_01986	K02072	ABC transporters, prokaryotic type	Phosphate and amino acid transporters	D-Methionine transporter	metI; D-methionine transport system permease protein
Apis cerana	Apibacter_Acer	B3706	B3706_Apibacter	B3706_Apibacter_01987	K02071	ABC transporters, prokaryotic type	Phosphate and amino acid transporters	D-Methionine transporter	metN; D-methionine transport system ATP-binding protein
Apis cerana	Apibacter_Acer	B3706	B3706_Apibacter	B3706_Apibacter_01987	K02030	ABC transporters, prokaryotic type	Phosphate and amino acid transporters	Putative polar amino acid transporter	ABC.PA.S; polar amino acid transport system substrate-binding protein
Apis cerana	Apibacter_Acer	B3813	B3813_Apibacter	B3813_Apibacter_00067	K09808	ABC transporters, prokaryotic type	ABC-2 type and other transporters	Lipoprotein-releasing transporter	lolC_E; lipoprotein-releasing system permease protein
Apis cerana	Apibacter_Acer	B3813	B3813_Apibacter	B3813_Apibacter_00067	K02004	ABC transporters, prokaryotic type	ABC-2 type and other transporters	Putative ABC transporter	ABC.CD.P; putative ABC transport system permease protein
Apis cerana	Apibacter_Acer	B3813	B3813_Apibacter	B3813_Apibacter_00122	K02028	ABC transporters, prokaryotic type	Phosphate and amino acid transporters	Putative polar amino acid transporter	ABC.PA.A; polar amino acid transport system ATP-binding protein [EC:7.4.2.1]
Apis cerana	Apibacter_Acer	B3813	B3813_Apibacter	B3813_Apibacter_00122	K02029	ABC transporters, prokaryotic type	Phosphate and amino acid transporters	Putative polar amino acid transporter	ABC.PA.P; polar amino acid transport system permease protein
Apis cerana	Apibacter_Acer	B3813	B3813_Apibacter	B3813_Apibacter_00122	K02030	ABC transporters, prokaryotic type	Phosphate and amino acid transporters	Putative polar amino acid transporter	ABC.PA.S; polar amino acid transport system substrate-binding protein
Apis cerana	Apibacter_Acer	B3813	B3813_Apibacter	B3813_Apibacter_00360	K01992	ABC transporters, prokaryotic type	ABC-2 type and other transporters	ABC-2 type transporter	ABC-2.P; ABC-2 type transport system permease protein
Apis cerana	Apibacter_Acer	B3813	B3813_Apibacter	B3813_Apibacter_00361	K01992	ABC transporters, prokaryotic type	ABC-2 type and other transporters	ABC-2 type transporter	ABC-2.P; ABC-2 type transport system permease protein
Apis cerana	Apibacter_Acer	B3813	B3813_Apibacter	B3813_Apibacter_00362	K01990	ABC transporters, prokaryotic type	ABC-2 type and other transporters	ABC-2 type transporter	ABC-2.A; ABC-2 type transport system ATP-binding protein
Apis cerana	Apibacter_Acer	B3813	B3813_Apibacter	B3813_Apibacter_00363	K01990	ABC transporters, prokaryotic type	ABC-2 type and other transporters	ABC-2 type transporter	ABC-2.A; ABC-2 type transport system ATP-binding protein
Apis cerana	Apibacter_Acer	B3813	B3813_Apibacter	B3813_Apibacter_00510	K02066	ABC transporters, prokaryotic type	Saccharide, polyol, and lipid transporters	gamma-Hexachlorocyclohexane transporter	mlaE, linK; phospholipid/cholesterol/gamma-HCH transport system permease protein
Apis cerana	Apibacter_Acer	B3813	B3813_Apibacter	B3813_Apibacter_00510	K02066	ABC transporters, prokaryotic type	Saccharide, polyol, and lipid transporters	Phospholipid transporter	mlaE, linK; phospholipid/cholesterol/gamma-HCH transport system permease protein
Apis cerana	Apibacter_Acer	B3813	B3813_Apibacter	B3813_Apibacter_00510	K02066	ABC transporters, prokaryotic type	Saccharide, polyol, and lipid transporters	Mce system transporter	mlaE, linK; phospholipid/cholesterol/gamma-HCH transport system permease protein
Apis cerana	Apibacter_Acer	B3813	B3813_Apibacter	B3813_Apibacter_00511	K02065	ABC transporters, prokaryotic type	Saccharide, polyol, and lipid transporters	gamma-Hexachlorocyclohexane transporter	mlaF, linL, mkl; phospholipid/cholesterol/gamma-HCH transport system ATP-binding protein
Apis cerana	Apibacter_Acer	B3813	B3813_Apibacter	B3813_Apibacter_00511	K02065	ABC transporters, prokaryotic type	Saccharide, polyol, and lipid transporters	Phospholipid transporter	mlaF, linL, mkl; phospholipid/cholesterol/gamma-HCH transport system ATP-binding protein
Apis cerana	Apibacter_Acer	B3813	B3813_Apibacter	B3813_Apibacter_00511	K02065	ABC transporters, prokaryotic type	Saccharide, polyol, and lipid transporters	Mce system transporter	mlaF, linL, mkl; phospholipid/cholesterol/gamma-HCH transport system ATP-binding protein
Apis cerana	Apibacter_Acer	B3813	B3813_Apibacter	B3813_Apibacter_00585	K02071	ABC transporters, prokaryotic type	Phosphate and amino acid transporters	D-Methionine transporter	metN; D-methionine transport system ATP-binding protein
Apis cerana	Apibacter_Acer	B3813	B3813_Apibacter	B3813_Apibacter_00585	K02030	ABC transporters, prokaryotic type	Phosphate and amino acid transporters	Putative polar amino acid transporter	ABC.PA.S; polar amino acid transport system substrate-binding protein
Apis cerana	Apibacter_Acer	B3813	B3813_Apibacter	B3813_Apibacter_00586	K02072	ABC transporters, prokaryotic type	Phosphate and amino acid transporters	D-Methionine transporter	metI; D-methionine transport system permease protein
Apis cerana	Apibacter_Acer	B3813	B3813_Apibacter	B3813_Apibacter_00587	K02073	ABC transporters, prokaryotic type	Phosphate and amino acid transporters	D-Methionine transporter	metQ; D-methionine transport system substrate-binding protein
Apis cerana	Apibacter_Acer	B3813	B3813_Apibacter	B3813_Apibacter_00622	K01992	ABC transporters, prokaryotic type	ABC-2 type and other transporters	ABC-2 type transporter	ABC-2.P; ABC-2 type transport system permease protein
Apis cerana	Apibacter_Acer	B3813	B3813_Apibacter	B3813_Apibacter_00623	K01990	ABC transporters, prokaryotic type	ABC-2 type and other transporters	ABC-2 type transporter	ABC-2.A; ABC-2 type transport system ATP-binding protein
Apis cerana	Apibacter_Acer	B3813	B3813_Apibacter	B3813_Apibacter_00756	K02020	ABC transporters, prokaryotic type	Mineral and organic ion transporters	Molybdate transporter	modA; molybdate transport system substrate-binding protein
Apis cerana	Apibacter_Acer	B3813	B3813_Apibacter	B3813_Apibacter_00757	K02018	ABC transporters, prokaryotic type	Mineral and organic ion transporters	Molybdate transporter	modB; molybdate transport system permease protein
Apis cerana	Apibacter_Acer	B3813	B3813_Apibacter	B3813_Apibacter_00971	K01990	ABC transporters, prokaryotic type	ABC-2 type and other transporters	ABC-2 type transporter	ABC-2.A; ABC-2 type transport system ATP-binding protein
Apis cerana	Apibacter_Acer	B3813	B3813_Apibacter	B3813_Apibacter_01147	K02004	ABC transporters, prokaryotic type	ABC-2 type and other transporters	Putative ABC transporter	ABC.CD.P; putative ABC transport system permease protein
Apis cerana	Apibacter_Acer	B3813	B3813_Apibacter	B3813_Apibacter_01148	K02004	ABC transporters, prokaryotic type	ABC-2 type and other transporters	Putative ABC transporter	ABC.CD.P; putative ABC transport system permease protein
Apis cerana	Apibacter_Acer	B3813	B3813_Apibacter	B3813_Apibacter_01149	K02003	ABC transporters, prokaryotic type	ABC-2 type and other transporters	Putative ABC transporter	ABC.CD.A; putative ABC transport system ATP-binding protein
Apis cerana	Apibacter_Acer	B3813	B3813_Apibacter	B3813_Apibacter_01149	K02030	ABC transporters, prokaryotic type	Phosphate and amino acid transporters	Putative polar amino acid transporter	ABC.PA.S; polar amino acid transport system substrate-binding protein
Apis cerana	Apibacter_Acer	B3813	B3813_Apibacter	B3813_Apibacter_01164	K09811	ABC transporters, prokaryotic type	ABC-2 type and other transporters	Cell division transporter	ftsX; cell division transport system permease protein
Apis cerana	Apibacter_Acer	B3813	B3813_Apibacter	B3813_Apibacter_01173	K09812	ABC transporters, prokaryotic type	ABC-2 type and other transporters	Cell division transporter	ftsE; cell division transport system ATP-binding protein
Apis cerana	Apibacter_Acer	B3813	B3813_Apibacter	B3813_Apibacter_01358	K09013	ABC transporters, prokaryotic type	ABC-2 type and other transporters	Orphan ABC ATPase	sufC; Fe-S cluster assembly ATP-binding protein
Apis cerana	Apibacter_Acer	B3813	B3813_Apibacter	B3813_Apibacter_01383	K06861	ABC transporters, prokaryotic type	ABC-2 type and other transporters	Lipopolysaccharide transporter	lptB; lipopolysaccharide export system ATP-binding protein [EC:3.6.3.-]
Apis cerana	Apibacter_Acer	B3813	B3813_Apibacter	B3813_Apibacter_01551	K02016	ABC transporters, prokaryotic type	Metallic cation, iron-siderophore and vitamin B12 transporters	Iron complex transporter	ABC.FEV.S; iron complex transport system substrate-binding protein
Apis cerana	Apibacter_Acer	B3813	B3813_Apibacter	B3813_Apibacter_01559	K02067	ABC transporters, prokaryotic type	Saccharide, polyol, and lipid transporters	gamma-Hexachlorocyclohexane transporter	mlaD, linM; phospholipid/cholesterol/gamma-HCH transport system substrate-binding protein
Apis cerana	Apibacter_Acer	B3813	B3813_Apibacter	B3813_Apibacter_01559	K02067	ABC transporters, prokaryotic type	Saccharide, polyol, and lipid transporters	Phospholipid transporter	mlaD, linM; phospholipid/cholesterol/gamma-HCH transport system substrate-binding protein
Apis cerana	Apibacter_Acer	B3813	B3813_Apibacter	B3813_Apibacter_01559	K02067	ABC transporters, prokaryotic type	Saccharide, polyol, and lipid transporters	Mce system transporter	mlaD, linM; phospholipid/cholesterol/gamma-HCH transport system substrate-binding protein
Apis cerana	Apibacter_Acer	B3813	B3813_Apibacter	B3813_Apibacter_01572	K05776	ABC transporters, prokaryotic type	Mineral and organic ion transporters	Molybdate transporter	modF; molybdate transport system ATP-binding protein
Apis cerana	Apibacter_Acer	B3813	B3813_Apibacter	B3813_Apibacter_01589	K07091	ABC transporters, prokaryotic type	ABC-2 type and other transporters	Lipopolysaccharide transporter	lptF; lipopolysaccharide export system permease protein
Apis cerana	Apibacter_Acer	B3813	B3813_Apibacter	B3813_Apibacter_01620	K11720	ABC transporters, prokaryotic type	ABC-2 type and other transporters	Lipopolysaccharide transporter	lptG; lipopolysaccharide export system permease protein
Apis cerana	Apibacter_Acer	B3813	B3813_Apibacter	B3813_Apibacter_01734	K09690	ABC transporters, prokaryotic type	ABC-2 type and other transporters	Lipopolysaccharide transporter	ABC-2.LPSE.P; lipopolysaccharide transport system permease protein
Apis cerana	Apibacter_Acer	B3813	B3813_Apibacter	B3813_Apibacter_01735	K09691	ABC transporters, prokaryotic type	ABC-2 type and other transporters	Lipopolysaccharide transporter	ABC-2.LPSE.A; lipopolysaccharide transport system ATP-binding protein
Apis cerana	Apibacter_Acer	B3813	B3813_Apibacter	B3813_Apibacter_01998	K02015	ABC transporters, prokaryotic type	Metallic cation, iron-siderophore and vitamin B12 transporters	Iron complex transporter	ABC.FEV.P; iron complex transport system permease protein
Apis cerana	Apibacter_Acer	B3883	B3883_Apibacter	B3883_Apibacter_00012	K01992	ABC transporters, prokaryotic type	ABC-2 type and other transporters	ABC-2 type transporter	ABC-2.P; ABC-2 type transport system permease protein
Apis cerana	Apibacter_Acer	B3883	B3883_Apibacter	B3883_Apibacter_00013	K01990	ABC transporters, prokaryotic type	ABC-2 type and other transporters	ABC-2 type transporter	ABC-2.A; ABC-2 type transport system ATP-binding protein
Apis cerana	Apibacter_Acer	B3883	B3883_Apibacter	B3883_Apibacter_00163	K02020	ABC transporters, prokaryotic type	Mineral and organic ion transporters	Molybdate transporter	modA; molybdate transport system substrate-binding protein
Apis cerana	Apibacter_Acer	B3883	B3883_Apibacter	B3883_Apibacter_00164	K02018	ABC transporters, prokaryotic type	Mineral and organic ion transporters	Molybdate transporter	modB; molybdate transport system permease protein
Apis cerana	Apibacter_Acer	B3883	B3883_Apibacter	B3883_Apibacter_00351	K01990	ABC transporters, prokaryotic type	ABC-2 type and other transporters	ABC-2 type transporter	ABC-2.A; ABC-2 type transport system ATP-binding protein
Apis cerana	Apibacter_Acer	B3883	B3883_Apibacter	B3883_Apibacter_00456	K02004	ABC transporters, prokaryotic type	ABC-2 type and other transporters	Putative ABC transporter	ABC.CD.P; putative ABC transport system permease protein
Apis cerana	Apibacter_Acer	B3883	B3883_Apibacter	B3883_Apibacter_00457	K02004	ABC transporters, prokaryotic type	ABC-2 type and other transporters	Putative ABC transporter	ABC.CD.P; putative ABC transport system permease protein
Apis cerana	Apibacter_Acer	B3883	B3883_Apibacter	B3883_Apibacter_00458	K02003	ABC transporters, prokaryotic type	ABC-2 type and other transporters	Putative ABC transporter	ABC.CD.A; putative ABC transport system ATP-binding protein
Apis cerana	Apibacter_Acer	B3883	B3883_Apibacter	B3883_Apibacter_00458	K02030	ABC transporters, prokaryotic type	Phosphate and amino acid transporters	Putative polar amino acid transporter	ABC.PA.S; polar amino acid transport system substrate-binding protein
Apis cerana	Apibacter_Acer	B3883	B3883_Apibacter	B3883_Apibacter_00552	K02015	ABC transporters, prokaryotic type	Metallic cation, iron-siderophore and vitamin B12 transporters	Iron complex transporter	ABC.FEV.P; iron complex transport system permease protein
Apis cerana	Apibacter_Acer	B3883	B3883_Apibacter	B3883_Apibacter_00655	K09808	ABC transporters, prokaryotic type	ABC-2 type and other transporters	Lipoprotein-releasing transporter	lolC_E; lipoprotein-releasing system permease protein
Apis cerana	Apibacter_Acer	B3883	B3883_Apibacter	B3883_Apibacter_00655	K02004	ABC transporters, prokaryotic type	ABC-2 type and other transporters	Putative ABC transporter	ABC.CD.P; putative ABC transport system permease protein
Apis cerana	Apibacter_Acer	B3883	B3883_Apibacter	B3883_Apibacter_00709	K02028	ABC transporters, prokaryotic type	Phosphate and amino acid transporters	Putative polar amino acid transporter	ABC.PA.A; polar amino acid transport system ATP-binding protein [EC:7.4.2.1]
Apis cerana	Apibacter_Acer	B3883	B3883_Apibacter	B3883_Apibacter_00709	K02029	ABC transporters, prokaryotic type	Phosphate and amino acid transporters	Putative polar amino acid transporter	ABC.PA.P; polar amino acid transport system permease protein
Apis cerana	Apibacter_Acer	B3883	B3883_Apibacter	B3883_Apibacter_00709	K02030	ABC transporters, prokaryotic type	Phosphate and amino acid transporters	Putative polar amino acid transporter	ABC.PA.S; polar amino acid transport system substrate-binding protein
Apis cerana	Apibacter_Acer	B3883	B3883_Apibacter	B3883_Apibacter_00943	K01992	ABC transporters, prokaryotic type	ABC-2 type and other transporters	ABC-2 type transporter	ABC-2.P; ABC-2 type transport system permease protein
Apis cerana	Apibacter_Acer	B3883	B3883_Apibacter	B3883_Apibacter_00944	K01992	ABC transporters, prokaryotic type	ABC-2 type and other transporters	ABC-2 type transporter	ABC-2.P; ABC-2 type transport system permease protein
Apis cerana	Apibacter_Acer	B3883	B3883_Apibacter	B3883_Apibacter_00945	K01990	ABC transporters, prokaryotic type	ABC-2 type and other transporters	ABC-2 type transporter	ABC-2.A; ABC-2 type transport system ATP-binding protein
Apis cerana	Apibacter_Acer	B3883	B3883_Apibacter	B3883_Apibacter_00946	K01990	ABC transporters, prokaryotic type	ABC-2 type and other transporters	ABC-2 type transporter	ABC-2.A; ABC-2 type transport system ATP-binding protein
Apis cerana	Apibacter_Acer	B3883	B3883_Apibacter	B3883_Apibacter_01093	K02066	ABC transporters, prokaryotic type	Saccharide, polyol, and lipid transporters	gamma-Hexachlorocyclohexane transporter	mlaE, linK; phospholipid/cholesterol/gamma-HCH transport system permease protein
Apis cerana	Apibacter_Acer	B3883	B3883_Apibacter	B3883_Apibacter_01093	K02066	ABC transporters, prokaryotic type	Saccharide, polyol, and lipid transporters	Phospholipid transporter	mlaE, linK; phospholipid/cholesterol/gamma-HCH transport system permease protein
Apis cerana	Apibacter_Acer	B3883	B3883_Apibacter	B3883_Apibacter_01093	K02066	ABC transporters, prokaryotic type	Saccharide, polyol, and lipid transporters	Mce system transporter	mlaE, linK; phospholipid/cholesterol/gamma-HCH transport system permease protein
Apis cerana	Apibacter_Acer	B3883	B3883_Apibacter	B3883_Apibacter_01094	K02065	ABC transporters, prokaryotic type	Saccharide, polyol, and lipid transporters	gamma-Hexachlorocyclohexane transporter	mlaF, linL, mkl; phospholipid/cholesterol/gamma-HCH transport system ATP-binding protein
Apis cerana	Apibacter_Acer	B3883	B3883_Apibacter	B3883_Apibacter_01094	K02065	ABC transporters, prokaryotic type	Saccharide, polyol, and lipid transporters	Phospholipid transporter	mlaF, linL, mkl; phospholipid/cholesterol/gamma-HCH transport system ATP-binding protein
Apis cerana	Apibacter_Acer	B3883	B3883_Apibacter	B3883_Apibacter_01094	K02065	ABC transporters, prokaryotic type	Saccharide, polyol, and lipid transporters	Mce system transporter	mlaF, linL, mkl; phospholipid/cholesterol/gamma-HCH transport system ATP-binding protein
Apis cerana	Apibacter_Acer	B3883	B3883_Apibacter	B3883_Apibacter_01167	K02071	ABC transporters, prokaryotic type	Phosphate and amino acid transporters	D-Methionine transporter	metN; D-methionine transport system ATP-binding protein
Apis cerana	Apibacter_Acer	B3883	B3883_Apibacter	B3883_Apibacter_01167	K02030	ABC transporters, prokaryotic type	Phosphate and amino acid transporters	Putative polar amino acid transporter	ABC.PA.S; polar amino acid transport system substrate-binding protein
Apis cerana	Apibacter_Acer	B3883	B3883_Apibacter	B3883_Apibacter_01168	K02072	ABC transporters, prokaryotic type	Phosphate and amino acid transporters	D-Methionine transporter	metI; D-methionine transport system permease protein
Apis cerana	Apibacter_Acer	B3883	B3883_Apibacter	B3883_Apibacter_01169	K02073	ABC transporters, prokaryotic type	Phosphate and amino acid transporters	D-Methionine transporter	metQ; D-methionine transport system substrate-binding protein
Apis cerana	Apibacter_Acer	B3883	B3883_Apibacter	B3883_Apibacter_01212	K09013	ABC transporters, prokaryotic type	ABC-2 type and other transporters	Orphan ABC ATPase	sufC; Fe-S cluster assembly ATP-binding protein
Apis cerana	Apibacter_Acer	B3883	B3883_Apibacter	B3883_Apibacter_01400	K09812	ABC transporters, prokaryotic type	ABC-2 type and other transporters	Cell division transporter	ftsE; cell division transport system ATP-binding protein
Apis cerana	Apibacter_Acer	B3883	B3883_Apibacter	B3883_Apibacter_01409	K09811	ABC transporters, prokaryotic type	ABC-2 type and other transporters	Cell division transporter	ftsX; cell division transport system permease protein
Apis cerana	Apibacter_Acer	B3883	B3883_Apibacter	B3883_Apibacter_01439	K07091	ABC transporters, prokaryotic type	ABC-2 type and other transporters	Lipopolysaccharide transporter	lptF; lipopolysaccharide export system permease protein
Apis cerana	Apibacter_Acer	B3883	B3883_Apibacter	B3883_Apibacter_01457	K05776	ABC transporters, prokaryotic type	Mineral and organic ion transporters	Molybdate transporter	modF; molybdate transport system ATP-binding protein
Apis cerana	Apibacter_Acer	B3883	B3883_Apibacter	B3883_Apibacter_01470	K02067	ABC transporters, prokaryotic type	Saccharide, polyol, and lipid transporters	gamma-Hexachlorocyclohexane transporter	mlaD, linM; phospholipid/cholesterol/gamma-HCH transport system substrate-binding protein
Apis cerana	Apibacter_Acer	B3883	B3883_Apibacter	B3883_Apibacter_01470	K02067	ABC transporters, prokaryotic type	Saccharide, polyol, and lipid transporters	Phospholipid transporter	mlaD, linM; phospholipid/cholesterol/gamma-HCH transport system substrate-binding protein
Apis cerana	Apibacter_Acer	B3883	B3883_Apibacter	B3883_Apibacter_01470	K02067	ABC transporters, prokaryotic type	Saccharide, polyol, and lipid transporters	Mce system transporter	mlaD, linM; phospholipid/cholesterol/gamma-HCH transport system substrate-binding protein
Apis cerana	Apibacter_Acer	B3883	B3883_Apibacter	B3883_Apibacter_01479	K02016	ABC transporters, prokaryotic type	Metallic cation, iron-siderophore and vitamin B12 transporters	Iron complex transporter	ABC.FEV.S; iron complex transport system substrate-binding protein
Apis cerana	Apibacter_Acer	B3883	B3883_Apibacter	B3883_Apibacter_01660	K06861	ABC transporters, prokaryotic type	ABC-2 type and other transporters	Lipopolysaccharide transporter	lptB; lipopolysaccharide export system ATP-binding protein [EC:3.6.3.-]
Apis cerana	Apibacter_Acer	B3883	B3883_Apibacter	B3883_Apibacter_01714	K09691	ABC transporters, prokaryotic type	ABC-2 type and other transporters	Lipopolysaccharide transporter	ABC-2.LPSE.A; lipopolysaccharide transport system ATP-binding protein
Apis cerana	Apibacter_Acer	B3883	B3883_Apibacter	B3883_Apibacter_01715	K09690	ABC transporters, prokaryotic type	ABC-2 type and other transporters	Lipopolysaccharide transporter	ABC-2.LPSE.P; lipopolysaccharide transport system permease protein
Apis cerana	Apibacter_Acer	B3883	B3883_Apibacter	B3883_Apibacter_01824	K11720	ABC transporters, prokaryotic type	ABC-2 type and other transporters	Lipopolysaccharide transporter	lptG; lipopolysaccharide export system permease protein
Apis cerana	Apibacter_Acer	B3887	B3887_Apibacter	B3887_Apibacter_00025	K02073	ABC transporters, prokaryotic type	Phosphate and amino acid transporters	D-Methionine transporter	metQ; D-methionine transport system substrate-binding protein
Apis cerana	Apibacter_Acer	B3887	B3887_Apibacter	B3887_Apibacter_00026	K02072	ABC transporters, prokaryotic type	Phosphate and amino acid transporters	D-Methionine transporter	metI; D-methionine transport system permease protein
Apis cerana	Apibacter_Acer	B3887	B3887_Apibacter	B3887_Apibacter_00027	K02071	ABC transporters, prokaryotic type	Phosphate and amino acid transporters	D-Methionine transporter	metN; D-methionine transport system ATP-binding protein
Apis cerana	Apibacter_Acer	B3887	B3887_Apibacter	B3887_Apibacter_00027	K02030	ABC transporters, prokaryotic type	Phosphate and amino acid transporters	Putative polar amino acid transporter	ABC.PA.S; polar amino acid transport system substrate-binding protein
Apis cerana	Apibacter_Acer	B3887	B3887_Apibacter	B3887_Apibacter_00100	K02065	ABC transporters, prokaryotic type	Saccharide, polyol, and lipid transporters	gamma-Hexachlorocyclohexane transporter	mlaF, linL, mkl; phospholipid/cholesterol/gamma-HCH transport system ATP-binding protein
Apis cerana	Apibacter_Acer	B3887	B3887_Apibacter	B3887_Apibacter_00100	K02065	ABC transporters, prokaryotic type	Saccharide, polyol, and lipid transporters	Phospholipid transporter	mlaF, linL, mkl; phospholipid/cholesterol/gamma-HCH transport system ATP-binding protein
Apis cerana	Apibacter_Acer	B3887	B3887_Apibacter	B3887_Apibacter_00100	K02065	ABC transporters, prokaryotic type	Saccharide, polyol, and lipid transporters	Mce system transporter	mlaF, linL, mkl; phospholipid/cholesterol/gamma-HCH transport system ATP-binding protein
Apis cerana	Apibacter_Acer	B3887	B3887_Apibacter	B3887_Apibacter_00101	K02066	ABC transporters, prokaryotic type	Saccharide, polyol, and lipid transporters	gamma-Hexachlorocyclohexane transporter	mlaE, linK; phospholipid/cholesterol/gamma-HCH transport system permease protein
Apis cerana	Apibacter_Acer	B3887	B3887_Apibacter	B3887_Apibacter_00101	K02066	ABC transporters, prokaryotic type	Saccharide, polyol, and lipid transporters	Phospholipid transporter	mlaE, linK; phospholipid/cholesterol/gamma-HCH transport system permease protein
Apis cerana	Apibacter_Acer	B3887	B3887_Apibacter	B3887_Apibacter_00101	K02066	ABC transporters, prokaryotic type	Saccharide, polyol, and lipid transporters	Mce system transporter	mlaE, linK; phospholipid/cholesterol/gamma-HCH transport system permease protein
Apis cerana	Apibacter_Acer	B3887	B3887_Apibacter	B3887_Apibacter_00248	K01990	ABC transporters, prokaryotic type	ABC-2 type and other transporters	ABC-2 type transporter	ABC-2.A; ABC-2 type transport system ATP-binding protein
Apis cerana	Apibacter_Acer	B3887	B3887_Apibacter	B3887_Apibacter_00249	K01990	ABC transporters, prokaryotic type	ABC-2 type and other transporters	ABC-2 type transporter	ABC-2.A; ABC-2 type transport system ATP-binding protein
Apis cerana	Apibacter_Acer	B3887	B3887_Apibacter	B3887_Apibacter_00250	K01992	ABC transporters, prokaryotic type	ABC-2 type and other transporters	ABC-2 type transporter	ABC-2.P; ABC-2 type transport system permease protein
Apis cerana	Apibacter_Acer	B3887	B3887_Apibacter	B3887_Apibacter_00251	K01992	ABC transporters, prokaryotic type	ABC-2 type and other transporters	ABC-2 type transporter	ABC-2.P; ABC-2 type transport system permease protein
Apis cerana	Apibacter_Acer	B3887	B3887_Apibacter	B3887_Apibacter_00484	K02028	ABC transporters, prokaryotic type	Phosphate and amino acid transporters	Putative polar amino acid transporter	ABC.PA.A; polar amino acid transport system ATP-binding protein [EC:7.4.2.1]
Apis cerana	Apibacter_Acer	B3887	B3887_Apibacter	B3887_Apibacter_00484	K02029	ABC transporters, prokaryotic type	Phosphate and amino acid transporters	Putative polar amino acid transporter	ABC.PA.P; polar amino acid transport system permease protein
Apis cerana	Apibacter_Acer	B3887	B3887_Apibacter	B3887_Apibacter_00484	K02030	ABC transporters, prokaryotic type	Phosphate and amino acid transporters	Putative polar amino acid transporter	ABC.PA.S; polar amino acid transport system substrate-binding protein
Apis cerana	Apibacter_Acer	B3887	B3887_Apibacter	B3887_Apibacter_00538	K09808	ABC transporters, prokaryotic type	ABC-2 type and other transporters	Lipoprotein-releasing transporter	lolC_E; lipoprotein-releasing system permease protein
Apis cerana	Apibacter_Acer	B3887	B3887_Apibacter	B3887_Apibacter_00538	K02004	ABC transporters, prokaryotic type	ABC-2 type and other transporters	Putative ABC transporter	ABC.CD.P; putative ABC transport system permease protein
Apis cerana	Apibacter_Acer	B3887	B3887_Apibacter	B3887_Apibacter_00609	K06861	ABC transporters, prokaryotic type	ABC-2 type and other transporters	Lipopolysaccharide transporter	lptB; lipopolysaccharide export system ATP-binding protein [EC:3.6.3.-]
Apis cerana	Apibacter_Acer	B3887	B3887_Apibacter	B3887_Apibacter_00790	K02016	ABC transporters, prokaryotic type	Metallic cation, iron-siderophore and vitamin B12 transporters	Iron complex transporter	ABC.FEV.S; iron complex transport system substrate-binding protein
Apis cerana	Apibacter_Acer	B3887	B3887_Apibacter	B3887_Apibacter_00799	K02067	ABC transporters, prokaryotic type	Saccharide, polyol, and lipid transporters	gamma-Hexachlorocyclohexane transporter	mlaD, linM; phospholipid/cholesterol/gamma-HCH transport system substrate-binding protein
Apis cerana	Apibacter_Acer	B3887	B3887_Apibacter	B3887_Apibacter_00799	K02067	ABC transporters, prokaryotic type	Saccharide, polyol, and lipid transporters	Phospholipid transporter	mlaD, linM; phospholipid/cholesterol/gamma-HCH transport system substrate-binding protein
Apis cerana	Apibacter_Acer	B3887	B3887_Apibacter	B3887_Apibacter_00799	K02067	ABC transporters, prokaryotic type	Saccharide, polyol, and lipid transporters	Mce system transporter	mlaD, linM; phospholipid/cholesterol/gamma-HCH transport system substrate-binding protein
Apis cerana	Apibacter_Acer	B3887	B3887_Apibacter	B3887_Apibacter_00812	K05776	ABC transporters, prokaryotic type	Mineral and organic ion transporters	Molybdate transporter	modF; molybdate transport system ATP-binding protein
Apis cerana	Apibacter_Acer	B3887	B3887_Apibacter	B3887_Apibacter_00830	K07091	ABC transporters, prokaryotic type	ABC-2 type and other transporters	Lipopolysaccharide transporter	lptF; lipopolysaccharide export system permease protein
Apis cerana	Apibacter_Acer	B3887	B3887_Apibacter	B3887_Apibacter_00860	K09811	ABC transporters, prokaryotic type	ABC-2 type and other transporters	Cell division transporter	ftsX; cell division transport system permease protein
Apis cerana	Apibacter_Acer	B3887	B3887_Apibacter	B3887_Apibacter_00869	K09812	ABC transporters, prokaryotic type	ABC-2 type and other transporters	Cell division transporter	ftsE; cell division transport system ATP-binding protein
Apis cerana	Apibacter_Acer	B3887	B3887_Apibacter	B3887_Apibacter_01057	K09013	ABC transporters, prokaryotic type	ABC-2 type and other transporters	Orphan ABC ATPase	sufC; Fe-S cluster assembly ATP-binding protein
Apis cerana	Apibacter_Acer	B3887	B3887_Apibacter	B3887_Apibacter_01086	K01992	ABC transporters, prokaryotic type	ABC-2 type and other transporters	ABC-2 type transporter	ABC-2.P; ABC-2 type transport system permease protein
Apis cerana	Apibacter_Acer	B3887	B3887_Apibacter	B3887_Apibacter_01087	K01990	ABC transporters, prokaryotic type	ABC-2 type and other transporters	ABC-2 type transporter	ABC-2.A; ABC-2 type transport system ATP-binding protein
Apis cerana	Apibacter_Acer	B3887	B3887_Apibacter	B3887_Apibacter_01237	K02020	ABC transporters, prokaryotic type	Mineral and organic ion transporters	Molybdate transporter	modA; molybdate transport system substrate-binding protein
Apis cerana	Apibacter_Acer	B3887	B3887_Apibacter	B3887_Apibacter_01238	K02018	ABC transporters, prokaryotic type	Mineral and organic ion transporters	Molybdate transporter	modB; molybdate transport system permease protein
Apis cerana	Apibacter_Acer	B3887	B3887_Apibacter	B3887_Apibacter_01425	K01990	ABC transporters, prokaryotic type	ABC-2 type and other transporters	ABC-2 type transporter	ABC-2.A; ABC-2 type transport system ATP-binding protein
Apis cerana	Apibacter_Acer	B3887	B3887_Apibacter	B3887_Apibacter_01530	K02004	ABC transporters, prokaryotic type	ABC-2 type and other transporters	Putative ABC transporter	ABC.CD.P; putative ABC transport system permease protein
Apis cerana	Apibacter_Acer	B3887	B3887_Apibacter	B3887_Apibacter_01531	K02004	ABC transporters, prokaryotic type	ABC-2 type and other transporters	Putative ABC transporter	ABC.CD.P; putative ABC transport system permease protein
Apis cerana	Apibacter_Acer	B3887	B3887_Apibacter	B3887_Apibacter_01532	K02003	ABC transporters, prokaryotic type	ABC-2 type and other transporters	Putative ABC transporter	ABC.CD.A; putative ABC transport system ATP-binding protein
Apis cerana	Apibacter_Acer	B3887	B3887_Apibacter	B3887_Apibacter_01532	K02030	ABC transporters, prokaryotic type	Phosphate and amino acid transporters	Putative polar amino acid transporter	ABC.PA.S; polar amino acid transport system substrate-binding protein
Apis cerana	Apibacter_Acer	B3887	B3887_Apibacter	B3887_Apibacter_01583	K09691	ABC transporters, prokaryotic type	ABC-2 type and other transporters	Lipopolysaccharide transporter	ABC-2.LPSE.A; lipopolysaccharide transport system ATP-binding protein
Apis cerana	Apibacter_Acer	B3887	B3887_Apibacter	B3887_Apibacter_01584	K09690	ABC transporters, prokaryotic type	ABC-2 type and other transporters	Lipopolysaccharide transporter	ABC-2.LPSE.P; lipopolysaccharide transport system permease protein
Apis cerana	Apibacter_Acer	B3887	B3887_Apibacter	B3887_Apibacter_01693	K11720	ABC transporters, prokaryotic type	ABC-2 type and other transporters	Lipopolysaccharide transporter	lptG; lipopolysaccharide export system permease protein
Apis cerana	Apibacter_Acer	B3887	B3887_Apibacter	B3887_Apibacter_01730	K02015	ABC transporters, prokaryotic type	Metallic cation, iron-siderophore and vitamin B12 transporters	Iron complex transporter	ABC.FEV.P; iron complex transport system permease protein
Apis cerana	Apibacter_Acer	B3889	B3889_Apibacter	B3889_Apibacter_00012	K01992	ABC transporters, prokaryotic type	ABC-2 type and other transporters	ABC-2 type transporter	ABC-2.P; ABC-2 type transport system permease protein
Apis cerana	Apibacter_Acer	B3889	B3889_Apibacter	B3889_Apibacter_00013	K01990	ABC transporters, prokaryotic type	ABC-2 type and other transporters	ABC-2 type transporter	ABC-2.A; ABC-2 type transport system ATP-binding protein
Apis cerana	Apibacter_Acer	B3889	B3889_Apibacter	B3889_Apibacter_00163	K02020	ABC transporters, prokaryotic type	Mineral and organic ion transporters	Molybdate transporter	modA; molybdate transport system substrate-binding protein
Apis cerana	Apibacter_Acer	B3889	B3889_Apibacter	B3889_Apibacter_00164	K02018	ABC transporters, prokaryotic type	Mineral and organic ion transporters	Molybdate transporter	modB; molybdate transport system permease protein
Apis cerana	Apibacter_Acer	B3889	B3889_Apibacter	B3889_Apibacter_00351	K01990	ABC transporters, prokaryotic type	ABC-2 type and other transporters	ABC-2 type transporter	ABC-2.A; ABC-2 type transport system ATP-binding protein
Apis cerana	Apibacter_Acer	B3889	B3889_Apibacter	B3889_Apibacter_00456	K02004	ABC transporters, prokaryotic type	ABC-2 type and other transporters	Putative ABC transporter	ABC.CD.P; putative ABC transport system permease protein
Apis cerana	Apibacter_Acer	B3889	B3889_Apibacter	B3889_Apibacter_00457	K02004	ABC transporters, prokaryotic type	ABC-2 type and other transporters	Putative ABC transporter	ABC.CD.P; putative ABC transport system permease protein
Apis cerana	Apibacter_Acer	B3889	B3889_Apibacter	B3889_Apibacter_00458	K02003	ABC transporters, prokaryotic type	ABC-2 type and other transporters	Putative ABC transporter	ABC.CD.A; putative ABC transport system ATP-binding protein
Apis cerana	Apibacter_Acer	B3889	B3889_Apibacter	B3889_Apibacter_00458	K02030	ABC transporters, prokaryotic type	Phosphate and amino acid transporters	Putative polar amino acid transporter	ABC.PA.S; polar amino acid transport system substrate-binding protein
Apis cerana	Apibacter_Acer	B3889	B3889_Apibacter	B3889_Apibacter_00552	K02015	ABC transporters, prokaryotic type	Metallic cation, iron-siderophore and vitamin B12 transporters	Iron complex transporter	ABC.FEV.P; iron complex transport system permease protein
Apis cerana	Apibacter_Acer	B3889	B3889_Apibacter	B3889_Apibacter_00614	K02073	ABC transporters, prokaryotic type	Phosphate and amino acid transporters	D-Methionine transporter	metQ; D-methionine transport system substrate-binding protein
Apis cerana	Apibacter_Acer	B3889	B3889_Apibacter	B3889_Apibacter_00615	K02072	ABC transporters, prokaryotic type	Phosphate and amino acid transporters	D-Methionine transporter	metI; D-methionine transport system permease protein
Apis cerana	Apibacter_Acer	B3889	B3889_Apibacter	B3889_Apibacter_00616	K02071	ABC transporters, prokaryotic type	Phosphate and amino acid transporters	D-Methionine transporter	metN; D-methionine transport system ATP-binding protein
Apis cerana	Apibacter_Acer	B3889	B3889_Apibacter	B3889_Apibacter_00616	K02030	ABC transporters, prokaryotic type	Phosphate and amino acid transporters	Putative polar amino acid transporter	ABC.PA.S; polar amino acid transport system substrate-binding protein
Apis cerana	Apibacter_Acer	B3889	B3889_Apibacter	B3889_Apibacter_00689	K02065	ABC transporters, prokaryotic type	Saccharide, polyol, and lipid transporters	gamma-Hexachlorocyclohexane transporter	mlaF, linL, mkl; phospholipid/cholesterol/gamma-HCH transport system ATP-binding protein
Apis cerana	Apibacter_Acer	B3889	B3889_Apibacter	B3889_Apibacter_00689	K02065	ABC transporters, prokaryotic type	Saccharide, polyol, and lipid transporters	Phospholipid transporter	mlaF, linL, mkl; phospholipid/cholesterol/gamma-HCH transport system ATP-binding protein
Apis cerana	Apibacter_Acer	B3889	B3889_Apibacter	B3889_Apibacter_00689	K02065	ABC transporters, prokaryotic type	Saccharide, polyol, and lipid transporters	Mce system transporter	mlaF, linL, mkl; phospholipid/cholesterol/gamma-HCH transport system ATP-binding protein
Apis cerana	Apibacter_Acer	B3889	B3889_Apibacter	B3889_Apibacter_00690	K02066	ABC transporters, prokaryotic type	Saccharide, polyol, and lipid transporters	gamma-Hexachlorocyclohexane transporter	mlaE, linK; phospholipid/cholesterol/gamma-HCH transport system permease protein
Apis cerana	Apibacter_Acer	B3889	B3889_Apibacter	B3889_Apibacter_00690	K02066	ABC transporters, prokaryotic type	Saccharide, polyol, and lipid transporters	Phospholipid transporter	mlaE, linK; phospholipid/cholesterol/gamma-HCH transport system permease protein
Apis cerana	Apibacter_Acer	B3889	B3889_Apibacter	B3889_Apibacter_00690	K02066	ABC transporters, prokaryotic type	Saccharide, polyol, and lipid transporters	Mce system transporter	mlaE, linK; phospholipid/cholesterol/gamma-HCH transport system permease protein
Apis cerana	Apibacter_Acer	B3889	B3889_Apibacter	B3889_Apibacter_00837	K01990	ABC transporters, prokaryotic type	ABC-2 type and other transporters	ABC-2 type transporter	ABC-2.A; ABC-2 type transport system ATP-binding protein
Apis cerana	Apibacter_Acer	B3889	B3889_Apibacter	B3889_Apibacter_00838	K01990	ABC transporters, prokaryotic type	ABC-2 type and other transporters	ABC-2 type transporter	ABC-2.A; ABC-2 type transport system ATP-binding protein
Apis cerana	Apibacter_Acer	B3889	B3889_Apibacter	B3889_Apibacter_00839	K01992	ABC transporters, prokaryotic type	ABC-2 type and other transporters	ABC-2 type transporter	ABC-2.P; ABC-2 type transport system permease protein
Apis cerana	Apibacter_Acer	B3889	B3889_Apibacter	B3889_Apibacter_00840	K01992	ABC transporters, prokaryotic type	ABC-2 type and other transporters	ABC-2 type transporter	ABC-2.P; ABC-2 type transport system permease protein
Apis cerana	Apibacter_Acer	B3889	B3889_Apibacter	B3889_Apibacter_01073	K02028	ABC transporters, prokaryotic type	Phosphate and amino acid transporters	Putative polar amino acid transporter	ABC.PA.A; polar amino acid transport system ATP-binding protein [EC:7.4.2.1]
Apis cerana	Apibacter_Acer	B3889	B3889_Apibacter	B3889_Apibacter_01073	K02029	ABC transporters, prokaryotic type	Phosphate and amino acid transporters	Putative polar amino acid transporter	ABC.PA.P; polar amino acid transport system permease protein
Apis cerana	Apibacter_Acer	B3889	B3889_Apibacter	B3889_Apibacter_01073	K02030	ABC transporters, prokaryotic type	Phosphate and amino acid transporters	Putative polar amino acid transporter	ABC.PA.S; polar amino acid transport system substrate-binding protein
Apis cerana	Apibacter_Acer	B3889	B3889_Apibacter	B3889_Apibacter_01127	K09808	ABC transporters, prokaryotic type	ABC-2 type and other transporters	Lipoprotein-releasing transporter	lolC_E; lipoprotein-releasing system permease protein
Apis cerana	Apibacter_Acer	B3889	B3889_Apibacter	B3889_Apibacter_01127	K02004	ABC transporters, prokaryotic type	ABC-2 type and other transporters	Putative ABC transporter	ABC.CD.P; putative ABC transport system permease protein
Apis cerana	Apibacter_Acer	B3889	B3889_Apibacter	B3889_Apibacter_01198	K06861	ABC transporters, prokaryotic type	ABC-2 type and other transporters	Lipopolysaccharide transporter	lptB; lipopolysaccharide export system ATP-binding protein [EC:3.6.3.-]
Apis cerana	Apibacter_Acer	B3889	B3889_Apibacter	B3889_Apibacter_01379	K02016	ABC transporters, prokaryotic type	Metallic cation, iron-siderophore and vitamin B12 transporters	Iron complex transporter	ABC.FEV.S; iron complex transport system substrate-binding protein
Apis cerana	Apibacter_Acer	B3889	B3889_Apibacter	B3889_Apibacter_01388	K02067	ABC transporters, prokaryotic type	Saccharide, polyol, and lipid transporters	gamma-Hexachlorocyclohexane transporter	mlaD, linM; phospholipid/cholesterol/gamma-HCH transport system substrate-binding protein
Apis cerana	Apibacter_Acer	B3889	B3889_Apibacter	B3889_Apibacter_01388	K02067	ABC transporters, prokaryotic type	Saccharide, polyol, and lipid transporters	Phospholipid transporter	mlaD, linM; phospholipid/cholesterol/gamma-HCH transport system substrate-binding protein
Apis cerana	Apibacter_Acer	B3889	B3889_Apibacter	B3889_Apibacter_01388	K02067	ABC transporters, prokaryotic type	Saccharide, polyol, and lipid transporters	Mce system transporter	mlaD, linM; phospholipid/cholesterol/gamma-HCH transport system substrate-binding protein
Apis cerana	Apibacter_Acer	B3889	B3889_Apibacter	B3889_Apibacter_01401	K05776	ABC transporters, prokaryotic type	Mineral and organic ion transporters	Molybdate transporter	modF; molybdate transport system ATP-binding protein
Apis cerana	Apibacter_Acer	B3889	B3889_Apibacter	B3889_Apibacter_01419	K07091	ABC transporters, prokaryotic type	ABC-2 type and other transporters	Lipopolysaccharide transporter	lptF; lipopolysaccharide export system permease protein
Apis cerana	Apibacter_Acer	B3889	B3889_Apibacter	B3889_Apibacter_01449	K09811	ABC transporters, prokaryotic type	ABC-2 type and other transporters	Cell division transporter	ftsX; cell division transport system permease protein
Apis cerana	Apibacter_Acer	B3889	B3889_Apibacter	B3889_Apibacter_01458	K09812	ABC transporters, prokaryotic type	ABC-2 type and other transporters	Cell division transporter	ftsE; cell division transport system ATP-binding protein
Apis cerana	Apibacter_Acer	B3889	B3889_Apibacter	B3889_Apibacter_01646	K09013	ABC transporters, prokaryotic type	ABC-2 type and other transporters	Orphan ABC ATPase	sufC; Fe-S cluster assembly ATP-binding protein
Apis cerana	Apibacter_Acer	B3889	B3889_Apibacter	B3889_Apibacter_01712	K09691	ABC transporters, prokaryotic type	ABC-2 type and other transporters	Lipopolysaccharide transporter	ABC-2.LPSE.A; lipopolysaccharide transport system ATP-binding protein
Apis cerana	Apibacter_Acer	B3889	B3889_Apibacter	B3889_Apibacter_01713	K09690	ABC transporters, prokaryotic type	ABC-2 type and other transporters	Lipopolysaccharide transporter	ABC-2.LPSE.P; lipopolysaccharide transport system permease protein
Apis cerana	Apibacter_Acer	B3889	B3889_Apibacter	B3889_Apibacter_01822	K11720	ABC transporters, prokaryotic type	ABC-2 type and other transporters	Lipopolysaccharide transporter	lptG; lipopolysaccharide export system permease protein
Apis cerana	Apibacter_Acer	B3912	B3912_Apibacter	B3912_Apibacter_00025	K02073	ABC transporters, prokaryotic type	Phosphate and amino acid transporters	D-Methionine transporter	metQ; D-methionine transport system substrate-binding protein
Apis cerana	Apibacter_Acer	B3912	B3912_Apibacter	B3912_Apibacter_00026	K02072	ABC transporters, prokaryotic type	Phosphate and amino acid transporters	D-Methionine transporter	metI; D-methionine transport system permease protein
Apis cerana	Apibacter_Acer	B3912	B3912_Apibacter	B3912_Apibacter_00027	K02071	ABC transporters, prokaryotic type	Phosphate and amino acid transporters	D-Methionine transporter	metN; D-methionine transport system ATP-binding protein
Apis cerana	Apibacter_Acer	B3912	B3912_Apibacter	B3912_Apibacter_00027	K02030	ABC transporters, prokaryotic type	Phosphate and amino acid transporters	Putative polar amino acid transporter	ABC.PA.S; polar amino acid transport system substrate-binding protein
Apis cerana	Apibacter_Acer	B3912	B3912_Apibacter	B3912_Apibacter_00101	K02065	ABC transporters, prokaryotic type	Saccharide, polyol, and lipid transporters	gamma-Hexachlorocyclohexane transporter	mlaF, linL, mkl; phospholipid/cholesterol/gamma-HCH transport system ATP-binding protein
Apis cerana	Apibacter_Acer	B3912	B3912_Apibacter	B3912_Apibacter_00101	K02065	ABC transporters, prokaryotic type	Saccharide, polyol, and lipid transporters	Phospholipid transporter	mlaF, linL, mkl; phospholipid/cholesterol/gamma-HCH transport system ATP-binding protein
Apis cerana	Apibacter_Acer	B3912	B3912_Apibacter	B3912_Apibacter_00101	K02065	ABC transporters, prokaryotic type	Saccharide, polyol, and lipid transporters	Mce system transporter	mlaF, linL, mkl; phospholipid/cholesterol/gamma-HCH transport system ATP-binding protein
Apis cerana	Apibacter_Acer	B3912	B3912_Apibacter	B3912_Apibacter_00102	K02066	ABC transporters, prokaryotic type	Saccharide, polyol, and lipid transporters	gamma-Hexachlorocyclohexane transporter	mlaE, linK; phospholipid/cholesterol/gamma-HCH transport system permease protein
Apis cerana	Apibacter_Acer	B3912	B3912_Apibacter	B3912_Apibacter_00102	K02066	ABC transporters, prokaryotic type	Saccharide, polyol, and lipid transporters	Phospholipid transporter	mlaE, linK; phospholipid/cholesterol/gamma-HCH transport system permease protein
Apis cerana	Apibacter_Acer	B3912	B3912_Apibacter	B3912_Apibacter_00102	K02066	ABC transporters, prokaryotic type	Saccharide, polyol, and lipid transporters	Mce system transporter	mlaE, linK; phospholipid/cholesterol/gamma-HCH transport system permease protein
Apis cerana	Apibacter_Acer	B3912	B3912_Apibacter	B3912_Apibacter_00249	K01990	ABC transporters, prokaryotic type	ABC-2 type and other transporters	ABC-2 type transporter	ABC-2.A; ABC-2 type transport system ATP-binding protein
Apis cerana	Apibacter_Acer	B3912	B3912_Apibacter	B3912_Apibacter_00250	K01990	ABC transporters, prokaryotic type	ABC-2 type and other transporters	ABC-2 type transporter	ABC-2.A; ABC-2 type transport system ATP-binding protein
Apis cerana	Apibacter_Acer	B3912	B3912_Apibacter	B3912_Apibacter_00251	K01992	ABC transporters, prokaryotic type	ABC-2 type and other transporters	ABC-2 type transporter	ABC-2.P; ABC-2 type transport system permease protein
Apis cerana	Apibacter_Acer	B3912	B3912_Apibacter	B3912_Apibacter_00252	K01992	ABC transporters, prokaryotic type	ABC-2 type and other transporters	ABC-2 type transporter	ABC-2.P; ABC-2 type transport system permease protein
Apis cerana	Apibacter_Acer	B3912	B3912_Apibacter	B3912_Apibacter_00489	K02028	ABC transporters, prokaryotic type	Phosphate and amino acid transporters	Putative polar amino acid transporter	ABC.PA.A; polar amino acid transport system ATP-binding protein [EC:7.4.2.1]
Apis cerana	Apibacter_Acer	B3912	B3912_Apibacter	B3912_Apibacter_00489	K02029	ABC transporters, prokaryotic type	Phosphate and amino acid transporters	Putative polar amino acid transporter	ABC.PA.P; polar amino acid transport system permease protein
Apis cerana	Apibacter_Acer	B3912	B3912_Apibacter	B3912_Apibacter_00489	K02030	ABC transporters, prokaryotic type	Phosphate and amino acid transporters	Putative polar amino acid transporter	ABC.PA.S; polar amino acid transport system substrate-binding protein
Apis cerana	Apibacter_Acer	B3912	B3912_Apibacter	B3912_Apibacter_00544	K09808	ABC transporters, prokaryotic type	ABC-2 type and other transporters	Lipoprotein-releasing transporter	lolC_E; lipoprotein-releasing system permease protein
Apis cerana	Apibacter_Acer	B3912	B3912_Apibacter	B3912_Apibacter_00544	K02004	ABC transporters, prokaryotic type	ABC-2 type and other transporters	Putative ABC transporter	ABC.CD.P; putative ABC transport system permease protein
Apis cerana	Apibacter_Acer	B3912	B3912_Apibacter	B3912_Apibacter_00622	K01992	ABC transporters, prokaryotic type	ABC-2 type and other transporters	ABC-2 type transporter	ABC-2.P; ABC-2 type transport system permease protein
Apis cerana	Apibacter_Acer	B3912	B3912_Apibacter	B3912_Apibacter_00623	K01990	ABC transporters, prokaryotic type	ABC-2 type and other transporters	ABC-2 type transporter	ABC-2.A; ABC-2 type transport system ATP-binding protein
Apis cerana	Apibacter_Acer	B3912	B3912_Apibacter	B3912_Apibacter_00756	K02020	ABC transporters, prokaryotic type	Mineral and organic ion transporters	Molybdate transporter	modA; molybdate transport system substrate-binding protein
Apis cerana	Apibacter_Acer	B3912	B3912_Apibacter	B3912_Apibacter_00757	K02018	ABC transporters, prokaryotic type	Mineral and organic ion transporters	Molybdate transporter	modB; molybdate transport system permease protein
Apis cerana	Apibacter_Acer	B3912	B3912_Apibacter	B3912_Apibacter_00970	K01990	ABC transporters, prokaryotic type	ABC-2 type and other transporters	ABC-2 type transporter	ABC-2.A; ABC-2 type transport system ATP-binding protein
Apis cerana	Apibacter_Acer	B3912	B3912_Apibacter	B3912_Apibacter_01022	K09013	ABC transporters, prokaryotic type	ABC-2 type and other transporters	Orphan ABC ATPase	sufC; Fe-S cluster assembly ATP-binding protein
Apis cerana	Apibacter_Acer	B3912	B3912_Apibacter	B3912_Apibacter_01207	K09812	ABC transporters, prokaryotic type	ABC-2 type and other transporters	Cell division transporter	ftsE; cell division transport system ATP-binding protein
Apis cerana	Apibacter_Acer	B3912	B3912_Apibacter	B3912_Apibacter_01216	K09811	ABC transporters, prokaryotic type	ABC-2 type and other transporters	Cell division transporter	ftsX; cell division transport system permease protein
Apis cerana	Apibacter_Acer	B3912	B3912_Apibacter	B3912_Apibacter_01250	K07091	ABC transporters, prokaryotic type	ABC-2 type and other transporters	Lipopolysaccharide transporter	lptF; lipopolysaccharide export system permease protein
Apis cerana	Apibacter_Acer	B3912	B3912_Apibacter	B3912_Apibacter_01267	K05776	ABC transporters, prokaryotic type	Mineral and organic ion transporters	Molybdate transporter	modF; molybdate transport system ATP-binding protein
Apis cerana	Apibacter_Acer	B3912	B3912_Apibacter	B3912_Apibacter_01280	K02067	ABC transporters, prokaryotic type	Saccharide, polyol, and lipid transporters	gamma-Hexachlorocyclohexane transporter	mlaD, linM; phospholipid/cholesterol/gamma-HCH transport system substrate-binding protein
Apis cerana	Apibacter_Acer	B3912	B3912_Apibacter	B3912_Apibacter_01280	K02067	ABC transporters, prokaryotic type	Saccharide, polyol, and lipid transporters	Phospholipid transporter	mlaD, linM; phospholipid/cholesterol/gamma-HCH transport system substrate-binding protein
Apis cerana	Apibacter_Acer	B3912	B3912_Apibacter	B3912_Apibacter_01280	K02067	ABC transporters, prokaryotic type	Saccharide, polyol, and lipid transporters	Mce system transporter	mlaD, linM; phospholipid/cholesterol/gamma-HCH transport system substrate-binding protein
Apis cerana	Apibacter_Acer	B3912	B3912_Apibacter	B3912_Apibacter_01288	K02016	ABC transporters, prokaryotic type	Metallic cation, iron-siderophore and vitamin B12 transporters	Iron complex transporter	ABC.FEV.S; iron complex transport system substrate-binding protein
Apis cerana	Apibacter_Acer	B3912	B3912_Apibacter	B3912_Apibacter_01456	K06861	ABC transporters, prokaryotic type	ABC-2 type and other transporters	Lipopolysaccharide transporter	lptB; lipopolysaccharide export system ATP-binding protein [EC:3.6.3.-]
Apis cerana	Apibacter_Acer	B3912	B3912_Apibacter	B3912_Apibacter_01531	K02004	ABC transporters, prokaryotic type	ABC-2 type and other transporters	Putative ABC transporter	ABC.CD.P; putative ABC transport system permease protein
Apis cerana	Apibacter_Acer	B3912	B3912_Apibacter	B3912_Apibacter_01532	K02004	ABC transporters, prokaryotic type	ABC-2 type and other transporters	Putative ABC transporter	ABC.CD.P; putative ABC transport system permease protein
Apis cerana	Apibacter_Acer	B3912	B3912_Apibacter	B3912_Apibacter_01533	K02003	ABC transporters, prokaryotic type	ABC-2 type and other transporters	Putative ABC transporter	ABC.CD.A; putative ABC transport system ATP-binding protein
Apis cerana	Apibacter_Acer	B3912	B3912_Apibacter	B3912_Apibacter_01533	K02030	ABC transporters, prokaryotic type	Phosphate and amino acid transporters	Putative polar amino acid transporter	ABC.PA.S; polar amino acid transport system substrate-binding protein
Apis cerana	Apibacter_Acer	B3912	B3912_Apibacter	B3912_Apibacter_01635	K02015	ABC transporters, prokaryotic type	Metallic cation, iron-siderophore and vitamin B12 transporters	Iron complex transporter	ABC.FEV.P; iron complex transport system permease protein
Apis cerana	Apibacter_Acer	B3912	B3912_Apibacter	B3912_Apibacter_01714	K09691	ABC transporters, prokaryotic type	ABC-2 type and other transporters	Lipopolysaccharide transporter	ABC-2.LPSE.A; lipopolysaccharide transport system ATP-binding protein
Apis cerana	Apibacter_Acer	B3912	B3912_Apibacter	B3912_Apibacter_01715	K09690	ABC transporters, prokaryotic type	ABC-2 type and other transporters	Lipopolysaccharide transporter	ABC-2.LPSE.P; lipopolysaccharide transport system permease protein
Apis cerana	Apibacter_Acer	B3912	B3912_Apibacter	B3912_Apibacter_01828	K11720	ABC transporters, prokaryotic type	ABC-2 type and other transporters	Lipopolysaccharide transporter	lptG; lipopolysaccharide export system permease protein
Apis cerana	Apibacter_Acer	B3913	B3913_Apibacter	B3913_Apibacter_00068	K09808	ABC transporters, prokaryotic type	ABC-2 type and other transporters	Lipoprotein-releasing transporter	lolC_E; lipoprotein-releasing system permease protein
Apis cerana	Apibacter_Acer	B3913	B3913_Apibacter	B3913_Apibacter_00068	K02004	ABC transporters, prokaryotic type	ABC-2 type and other transporters	Putative ABC transporter	ABC.CD.P; putative ABC transport system permease protein
Apis cerana	Apibacter_Acer	B3913	B3913_Apibacter	B3913_Apibacter_00123	K02028	ABC transporters, prokaryotic type	Phosphate and amino acid transporters	Putative polar amino acid transporter	ABC.PA.A; polar amino acid transport system ATP-binding protein [EC:7.4.2.1]
Apis cerana	Apibacter_Acer	B3913	B3913_Apibacter	B3913_Apibacter_00123	K02029	ABC transporters, prokaryotic type	Phosphate and amino acid transporters	Putative polar amino acid transporter	ABC.PA.P; polar amino acid transport system permease protein
Apis cerana	Apibacter_Acer	B3913	B3913_Apibacter	B3913_Apibacter_00123	K02030	ABC transporters, prokaryotic type	Phosphate and amino acid transporters	Putative polar amino acid transporter	ABC.PA.S; polar amino acid transport system substrate-binding protein
Apis cerana	Apibacter_Acer	B3913	B3913_Apibacter	B3913_Apibacter_00360	K01992	ABC transporters, prokaryotic type	ABC-2 type and other transporters	ABC-2 type transporter	ABC-2.P; ABC-2 type transport system permease protein
Apis cerana	Apibacter_Acer	B3913	B3913_Apibacter	B3913_Apibacter_00361	K01992	ABC transporters, prokaryotic type	ABC-2 type and other transporters	ABC-2 type transporter	ABC-2.P; ABC-2 type transport system permease protein
Apis cerana	Apibacter_Acer	B3913	B3913_Apibacter	B3913_Apibacter_00362	K01990	ABC transporters, prokaryotic type	ABC-2 type and other transporters	ABC-2 type transporter	ABC-2.A; ABC-2 type transport system ATP-binding protein
Apis cerana	Apibacter_Acer	B3913	B3913_Apibacter	B3913_Apibacter_00363	K01990	ABC transporters, prokaryotic type	ABC-2 type and other transporters	ABC-2 type transporter	ABC-2.A; ABC-2 type transport system ATP-binding protein
Apis cerana	Apibacter_Acer	B3913	B3913_Apibacter	B3913_Apibacter_00510	K02066	ABC transporters, prokaryotic type	Saccharide, polyol, and lipid transporters	gamma-Hexachlorocyclohexane transporter	mlaE, linK; phospholipid/cholesterol/gamma-HCH transport system permease protein
Apis cerana	Apibacter_Acer	B3913	B3913_Apibacter	B3913_Apibacter_00510	K02066	ABC transporters, prokaryotic type	Saccharide, polyol, and lipid transporters	Phospholipid transporter	mlaE, linK; phospholipid/cholesterol/gamma-HCH transport system permease protein
Apis cerana	Apibacter_Acer	B3913	B3913_Apibacter	B3913_Apibacter_00510	K02066	ABC transporters, prokaryotic type	Saccharide, polyol, and lipid transporters	Mce system transporter	mlaE, linK; phospholipid/cholesterol/gamma-HCH transport system permease protein
Apis cerana	Apibacter_Acer	B3913	B3913_Apibacter	B3913_Apibacter_00511	K02065	ABC transporters, prokaryotic type	Saccharide, polyol, and lipid transporters	gamma-Hexachlorocyclohexane transporter	mlaF, linL, mkl; phospholipid/cholesterol/gamma-HCH transport system ATP-binding protein
Apis cerana	Apibacter_Acer	B3913	B3913_Apibacter	B3913_Apibacter_00511	K02065	ABC transporters, prokaryotic type	Saccharide, polyol, and lipid transporters	Phospholipid transporter	mlaF, linL, mkl; phospholipid/cholesterol/gamma-HCH transport system ATP-binding protein
Apis cerana	Apibacter_Acer	B3913	B3913_Apibacter	B3913_Apibacter_00511	K02065	ABC transporters, prokaryotic type	Saccharide, polyol, and lipid transporters	Mce system transporter	mlaF, linL, mkl; phospholipid/cholesterol/gamma-HCH transport system ATP-binding protein
Apis cerana	Apibacter_Acer	B3913	B3913_Apibacter	B3913_Apibacter_00585	K02071	ABC transporters, prokaryotic type	Phosphate and amino acid transporters	D-Methionine transporter	metN; D-methionine transport system ATP-binding protein
Apis cerana	Apibacter_Acer	B3913	B3913_Apibacter	B3913_Apibacter_00585	K02030	ABC transporters, prokaryotic type	Phosphate and amino acid transporters	Putative polar amino acid transporter	ABC.PA.S; polar amino acid transport system substrate-binding protein
Apis cerana	Apibacter_Acer	B3913	B3913_Apibacter	B3913_Apibacter_00586	K02072	ABC transporters, prokaryotic type	Phosphate and amino acid transporters	D-Methionine transporter	metI; D-methionine transport system permease protein
Apis cerana	Apibacter_Acer	B3913	B3913_Apibacter	B3913_Apibacter_00587	K02073	ABC transporters, prokaryotic type	Phosphate and amino acid transporters	D-Methionine transporter	metQ; D-methionine transport system substrate-binding protein
Apis cerana	Apibacter_Acer	B3913	B3913_Apibacter	B3913_Apibacter_00622	K01992	ABC transporters, prokaryotic type	ABC-2 type and other transporters	ABC-2 type transporter	ABC-2.P; ABC-2 type transport system permease protein
Apis cerana	Apibacter_Acer	B3913	B3913_Apibacter	B3913_Apibacter_00623	K01990	ABC transporters, prokaryotic type	ABC-2 type and other transporters	ABC-2 type transporter	ABC-2.A; ABC-2 type transport system ATP-binding protein
Apis cerana	Apibacter_Acer	B3913	B3913_Apibacter	B3913_Apibacter_00755	K02020	ABC transporters, prokaryotic type	Mineral and organic ion transporters	Molybdate transporter	modA; molybdate transport system substrate-binding protein
Apis cerana	Apibacter_Acer	B3913	B3913_Apibacter	B3913_Apibacter_00756	K02018	ABC transporters, prokaryotic type	Mineral and organic ion transporters	Molybdate transporter	modB; molybdate transport system permease protein
Apis cerana	Apibacter_Acer	B3913	B3913_Apibacter	B3913_Apibacter_00969	K01990	ABC transporters, prokaryotic type	ABC-2 type and other transporters	ABC-2 type transporter	ABC-2.A; ABC-2 type transport system ATP-binding protein
Apis cerana	Apibacter_Acer	B3913	B3913_Apibacter	B3913_Apibacter_01021	K09013	ABC transporters, prokaryotic type	ABC-2 type and other transporters	Orphan ABC ATPase	sufC; Fe-S cluster assembly ATP-binding protein
Apis cerana	Apibacter_Acer	B3913	B3913_Apibacter	B3913_Apibacter_01206	K09812	ABC transporters, prokaryotic type	ABC-2 type and other transporters	Cell division transporter	ftsE; cell division transport system ATP-binding protein
Apis cerana	Apibacter_Acer	B3913	B3913_Apibacter	B3913_Apibacter_01215	K09811	ABC transporters, prokaryotic type	ABC-2 type and other transporters	Cell division transporter	ftsX; cell division transport system permease protein
Apis cerana	Apibacter_Acer	B3913	B3913_Apibacter	B3913_Apibacter_01249	K07091	ABC transporters, prokaryotic type	ABC-2 type and other transporters	Lipopolysaccharide transporter	lptF; lipopolysaccharide export system permease protein
Apis cerana	Apibacter_Acer	B3913	B3913_Apibacter	B3913_Apibacter_01266	K05776	ABC transporters, prokaryotic type	Mineral and organic ion transporters	Molybdate transporter	modF; molybdate transport system ATP-binding protein
Apis cerana	Apibacter_Acer	B3913	B3913_Apibacter	B3913_Apibacter_01279	K02067	ABC transporters, prokaryotic type	Saccharide, polyol, and lipid transporters	gamma-Hexachlorocyclohexane transporter	mlaD, linM; phospholipid/cholesterol/gamma-HCH transport system substrate-binding protein
Apis cerana	Apibacter_Acer	B3913	B3913_Apibacter	B3913_Apibacter_01279	K02067	ABC transporters, prokaryotic type	Saccharide, polyol, and lipid transporters	Phospholipid transporter	mlaD, linM; phospholipid/cholesterol/gamma-HCH transport system substrate-binding protein
Apis cerana	Apibacter_Acer	B3913	B3913_Apibacter	B3913_Apibacter_01279	K02067	ABC transporters, prokaryotic type	Saccharide, polyol, and lipid transporters	Mce system transporter	mlaD, linM; phospholipid/cholesterol/gamma-HCH transport system substrate-binding protein
Apis cerana	Apibacter_Acer	B3913	B3913_Apibacter	B3913_Apibacter_01287	K02016	ABC transporters, prokaryotic type	Metallic cation, iron-siderophore and vitamin B12 transporters	Iron complex transporter	ABC.FEV.S; iron complex transport system substrate-binding protein
Apis cerana	Apibacter_Acer	B3913	B3913_Apibacter	B3913_Apibacter_01455	K06861	ABC transporters, prokaryotic type	ABC-2 type and other transporters	Lipopolysaccharide transporter	lptB; lipopolysaccharide export system ATP-binding protein [EC:3.6.3.-]
Apis cerana	Apibacter_Acer	B3913	B3913_Apibacter	B3913_Apibacter_01470	K11720	ABC transporters, prokaryotic type	ABC-2 type and other transporters	Lipopolysaccharide transporter	lptG; lipopolysaccharide export system permease protein
Apis cerana	Apibacter_Acer	B3913	B3913_Apibacter	B3913_Apibacter_01582	K09690	ABC transporters, prokaryotic type	ABC-2 type and other transporters	Lipopolysaccharide transporter	ABC-2.LPSE.P; lipopolysaccharide transport system permease protein
Apis cerana	Apibacter_Acer	B3913	B3913_Apibacter	B3913_Apibacter_01583	K09691	ABC transporters, prokaryotic type	ABC-2 type and other transporters	Lipopolysaccharide transporter	ABC-2.LPSE.A; lipopolysaccharide transport system ATP-binding protein
Apis cerana	Apibacter_Acer	B3913	B3913_Apibacter	B3913_Apibacter_01846	K02015	ABC transporters, prokaryotic type	Metallic cation, iron-siderophore and vitamin B12 transporters	Iron complex transporter	ABC.FEV.P; iron complex transport system permease protein
Apis cerana	Apibacter_Acer	B3913	B3913_Apibacter	B3913_Apibacter_01945	K02004	ABC transporters, prokaryotic type	ABC-2 type and other transporters	Putative ABC transporter	ABC.CD.P; putative ABC transport system permease protein
Apis cerana	Apibacter_Acer	B3913	B3913_Apibacter	B3913_Apibacter_01946	K02004	ABC transporters, prokaryotic type	ABC-2 type and other transporters	Putative ABC transporter	ABC.CD.P; putative ABC transport system permease protein
Apis cerana	Apibacter_Acer	B3913	B3913_Apibacter	B3913_Apibacter_01947	K02003	ABC transporters, prokaryotic type	ABC-2 type and other transporters	Putative ABC transporter	ABC.CD.A; putative ABC transport system ATP-binding protein
Apis cerana	Apibacter_Acer	B3913	B3913_Apibacter	B3913_Apibacter_01947	K02030	ABC transporters, prokaryotic type	Phosphate and amino acid transporters	Putative polar amino acid transporter	ABC.PA.S; polar amino acid transport system substrate-binding protein
Apis cerana	Apibacter_Acer	B3918	B3918_Apibacter	B3918_Apibacter_00025	K02073	ABC transporters, prokaryotic type	Phosphate and amino acid transporters	D-Methionine transporter	metQ; D-methionine transport system substrate-binding protein
Apis cerana	Apibacter_Acer	B3918	B3918_Apibacter	B3918_Apibacter_00026	K02072	ABC transporters, prokaryotic type	Phosphate and amino acid transporters	D-Methionine transporter	metI; D-methionine transport system permease protein
Apis cerana	Apibacter_Acer	B3918	B3918_Apibacter	B3918_Apibacter_00027	K02071	ABC transporters, prokaryotic type	Phosphate and amino acid transporters	D-Methionine transporter	metN; D-methionine transport system ATP-binding protein
Apis cerana	Apibacter_Acer	B3918	B3918_Apibacter	B3918_Apibacter_00027	K02030	ABC transporters, prokaryotic type	Phosphate and amino acid transporters	Putative polar amino acid transporter	ABC.PA.S; polar amino acid transport system substrate-binding protein
Apis cerana	Apibacter_Acer	B3918	B3918_Apibacter	B3918_Apibacter_00101	K02065	ABC transporters, prokaryotic type	Saccharide, polyol, and lipid transporters	gamma-Hexachlorocyclohexane transporter	mlaF, linL, mkl; phospholipid/cholesterol/gamma-HCH transport system ATP-binding protein
Apis cerana	Apibacter_Acer	B3918	B3918_Apibacter	B3918_Apibacter_00101	K02065	ABC transporters, prokaryotic type	Saccharide, polyol, and lipid transporters	Phospholipid transporter	mlaF, linL, mkl; phospholipid/cholesterol/gamma-HCH transport system ATP-binding protein
Apis cerana	Apibacter_Acer	B3918	B3918_Apibacter	B3918_Apibacter_00101	K02065	ABC transporters, prokaryotic type	Saccharide, polyol, and lipid transporters	Mce system transporter	mlaF, linL, mkl; phospholipid/cholesterol/gamma-HCH transport system ATP-binding protein
Apis cerana	Apibacter_Acer	B3918	B3918_Apibacter	B3918_Apibacter_00102	K02066	ABC transporters, prokaryotic type	Saccharide, polyol, and lipid transporters	gamma-Hexachlorocyclohexane transporter	mlaE, linK; phospholipid/cholesterol/gamma-HCH transport system permease protein
Apis cerana	Apibacter_Acer	B3918	B3918_Apibacter	B3918_Apibacter_00102	K02066	ABC transporters, prokaryotic type	Saccharide, polyol, and lipid transporters	Phospholipid transporter	mlaE, linK; phospholipid/cholesterol/gamma-HCH transport system permease protein
Apis cerana	Apibacter_Acer	B3918	B3918_Apibacter	B3918_Apibacter_00102	K02066	ABC transporters, prokaryotic type	Saccharide, polyol, and lipid transporters	Mce system transporter	mlaE, linK; phospholipid/cholesterol/gamma-HCH transport system permease protein
Apis cerana	Apibacter_Acer	B3918	B3918_Apibacter	B3918_Apibacter_00249	K01990	ABC transporters, prokaryotic type	ABC-2 type and other transporters	ABC-2 type transporter	ABC-2.A; ABC-2 type transport system ATP-binding protein
Apis cerana	Apibacter_Acer	B3918	B3918_Apibacter	B3918_Apibacter_00250	K01990	ABC transporters, prokaryotic type	ABC-2 type and other transporters	ABC-2 type transporter	ABC-2.A; ABC-2 type transport system ATP-binding protein
Apis cerana	Apibacter_Acer	B3918	B3918_Apibacter	B3918_Apibacter_00251	K01992	ABC transporters, prokaryotic type	ABC-2 type and other transporters	ABC-2 type transporter	ABC-2.P; ABC-2 type transport system permease protein
Apis cerana	Apibacter_Acer	B3918	B3918_Apibacter	B3918_Apibacter_00252	K01992	ABC transporters, prokaryotic type	ABC-2 type and other transporters	ABC-2 type transporter	ABC-2.P; ABC-2 type transport system permease protein
Apis cerana	Apibacter_Acer	B3918	B3918_Apibacter	B3918_Apibacter_00491	K02028	ABC transporters, prokaryotic type	Phosphate and amino acid transporters	Putative polar amino acid transporter	ABC.PA.A; polar amino acid transport system ATP-binding protein [EC:7.4.2.1]
Apis cerana	Apibacter_Acer	B3918	B3918_Apibacter	B3918_Apibacter_00491	K02029	ABC transporters, prokaryotic type	Phosphate and amino acid transporters	Putative polar amino acid transporter	ABC.PA.P; polar amino acid transport system permease protein
Apis cerana	Apibacter_Acer	B3918	B3918_Apibacter	B3918_Apibacter_00491	K02030	ABC transporters, prokaryotic type	Phosphate and amino acid transporters	Putative polar amino acid transporter	ABC.PA.S; polar amino acid transport system substrate-binding protein
Apis cerana	Apibacter_Acer	B3918	B3918_Apibacter	B3918_Apibacter_00546	K09808	ABC transporters, prokaryotic type	ABC-2 type and other transporters	Lipoprotein-releasing transporter	lolC_E; lipoprotein-releasing system permease protein
Apis cerana	Apibacter_Acer	B3918	B3918_Apibacter	B3918_Apibacter_00546	K02004	ABC transporters, prokaryotic type	ABC-2 type and other transporters	Putative ABC transporter	ABC.CD.P; putative ABC transport system permease protein
Apis cerana	Apibacter_Acer	B3918	B3918_Apibacter	B3918_Apibacter_00606	K01990	ABC transporters, prokaryotic type	ABC-2 type and other transporters	ABC-2 type transporter	ABC-2.A; ABC-2 type transport system ATP-binding protein
Apis cerana	Apibacter_Acer	B3918	B3918_Apibacter	B3918_Apibacter_00820	K02018	ABC transporters, prokaryotic type	Mineral and organic ion transporters	Molybdate transporter	modB; molybdate transport system permease protein
Apis cerana	Apibacter_Acer	B3918	B3918_Apibacter	B3918_Apibacter_00821	K02020	ABC transporters, prokaryotic type	Mineral and organic ion transporters	Molybdate transporter	modA; molybdate transport system substrate-binding protein
Apis cerana	Apibacter_Acer	B3918	B3918_Apibacter	B3918_Apibacter_00953	K01990	ABC transporters, prokaryotic type	ABC-2 type and other transporters	ABC-2 type transporter	ABC-2.A; ABC-2 type transport system ATP-binding protein
Apis cerana	Apibacter_Acer	B3918	B3918_Apibacter	B3918_Apibacter_00954	K01992	ABC transporters, prokaryotic type	ABC-2 type and other transporters	ABC-2 type transporter	ABC-2.P; ABC-2 type transport system permease protein
Apis cerana	Apibacter_Acer	B3918	B3918_Apibacter	B3918_Apibacter_00976	K09811	ABC transporters, prokaryotic type	ABC-2 type and other transporters	Cell division transporter	ftsX; cell division transport system permease protein
Apis cerana	Apibacter_Acer	B3918	B3918_Apibacter	B3918_Apibacter_00985	K09812	ABC transporters, prokaryotic type	ABC-2 type and other transporters	Cell division transporter	ftsE; cell division transport system ATP-binding protein
Apis cerana	Apibacter_Acer	B3918	B3918_Apibacter	B3918_Apibacter_01170	K09013	ABC transporters, prokaryotic type	ABC-2 type and other transporters	Orphan ABC ATPase	sufC; Fe-S cluster assembly ATP-binding protein
Apis cerana	Apibacter_Acer	B3918	B3918_Apibacter	B3918_Apibacter_01195	K06861	ABC transporters, prokaryotic type	ABC-2 type and other transporters	Lipopolysaccharide transporter	lptB; lipopolysaccharide export system ATP-binding protein [EC:3.6.3.-]
Apis cerana	Apibacter_Acer	B3918	B3918_Apibacter	B3918_Apibacter_01355	K02016	ABC transporters, prokaryotic type	Metallic cation, iron-siderophore and vitamin B12 transporters	Iron complex transporter	ABC.FEV.S; iron complex transport system substrate-binding protein
Apis cerana	Apibacter_Acer	B3918	B3918_Apibacter	B3918_Apibacter_01363	K02067	ABC transporters, prokaryotic type	Saccharide, polyol, and lipid transporters	gamma-Hexachlorocyclohexane transporter	mlaD, linM; phospholipid/cholesterol/gamma-HCH transport system substrate-binding protein
Apis cerana	Apibacter_Acer	B3918	B3918_Apibacter	B3918_Apibacter_01363	K02067	ABC transporters, prokaryotic type	Saccharide, polyol, and lipid transporters	Phospholipid transporter	mlaD, linM; phospholipid/cholesterol/gamma-HCH transport system substrate-binding protein
Apis cerana	Apibacter_Acer	B3918	B3918_Apibacter	B3918_Apibacter_01363	K02067	ABC transporters, prokaryotic type	Saccharide, polyol, and lipid transporters	Mce system transporter	mlaD, linM; phospholipid/cholesterol/gamma-HCH transport system substrate-binding protein
Apis cerana	Apibacter_Acer	B3918	B3918_Apibacter	B3918_Apibacter_01376	K05776	ABC transporters, prokaryotic type	Mineral and organic ion transporters	Molybdate transporter	modF; molybdate transport system ATP-binding protein
Apis cerana	Apibacter_Acer	B3918	B3918_Apibacter	B3918_Apibacter_01393	K07091	ABC transporters, prokaryotic type	ABC-2 type and other transporters	Lipopolysaccharide transporter	lptF; lipopolysaccharide export system permease protein
Apis cerana	Apibacter_Acer	B3918	B3918_Apibacter	B3918_Apibacter_01464	K09691	ABC transporters, prokaryotic type	ABC-2 type and other transporters	Lipopolysaccharide transporter	ABC-2.LPSE.A; lipopolysaccharide transport system ATP-binding protein
Apis cerana	Apibacter_Acer	B3918	B3918_Apibacter	B3918_Apibacter_01465	K09690	ABC transporters, prokaryotic type	ABC-2 type and other transporters	Lipopolysaccharide transporter	ABC-2.LPSE.P; lipopolysaccharide transport system permease protein
Apis cerana	Apibacter_Acer	B3918	B3918_Apibacter	B3918_Apibacter_01579	K11720	ABC transporters, prokaryotic type	ABC-2 type and other transporters	Lipopolysaccharide transporter	lptG; lipopolysaccharide export system permease protein
Apis cerana	Apibacter_Acer	B3918	B3918_Apibacter	B3918_Apibacter_01802	K02015	ABC transporters, prokaryotic type	Metallic cation, iron-siderophore and vitamin B12 transporters	Iron complex transporter	ABC.FEV.P; iron complex transport system permease protein
Apis cerana	Apibacter_Acer	B3918	B3918_Apibacter	B3918_Apibacter_01836	K02003	ABC transporters, prokaryotic type	ABC-2 type and other transporters	Putative ABC transporter	ABC.CD.A; putative ABC transport system ATP-binding protein
Apis cerana	Apibacter_Acer	B3918	B3918_Apibacter	B3918_Apibacter_01836	K02030	ABC transporters, prokaryotic type	Phosphate and amino acid transporters	Putative polar amino acid transporter	ABC.PA.S; polar amino acid transport system substrate-binding protein
Apis cerana	Apibacter_Acer	B3918	B3918_Apibacter	B3918_Apibacter_01837	K02004	ABC transporters, prokaryotic type	ABC-2 type and other transporters	Putative ABC transporter	ABC.CD.P; putative ABC transport system permease protein
Apis cerana	Apibacter_Acer	B3918	B3918_Apibacter	B3918_Apibacter_01838	K02004	ABC transporters, prokaryotic type	ABC-2 type and other transporters	Putative ABC transporter	ABC.CD.P; putative ABC transport system permease protein
Apis cerana	Apibacter_Acer	B3919	B3919_Apibacter	B3919_Apibacter_00031	K02015	ABC transporters, prokaryotic type	Metallic cation, iron-siderophore and vitamin B12 transporters	Iron complex transporter	ABC.FEV.P; iron complex transport system permease protein
Apis cerana	Apibacter_Acer	B3919	B3919_Apibacter	B3919_Apibacter_00133	K02003	ABC transporters, prokaryotic type	ABC-2 type and other transporters	Putative ABC transporter	ABC.CD.A; putative ABC transport system ATP-binding protein
Apis cerana	Apibacter_Acer	B3919	B3919_Apibacter	B3919_Apibacter_00133	K02030	ABC transporters, prokaryotic type	Phosphate and amino acid transporters	Putative polar amino acid transporter	ABC.PA.S; polar amino acid transport system substrate-binding protein
Apis cerana	Apibacter_Acer	B3919	B3919_Apibacter	B3919_Apibacter_00134	K02004	ABC transporters, prokaryotic type	ABC-2 type and other transporters	Putative ABC transporter	ABC.CD.P; putative ABC transport system permease protein
Apis cerana	Apibacter_Acer	B3919	B3919_Apibacter	B3919_Apibacter_00135	K02004	ABC transporters, prokaryotic type	ABC-2 type and other transporters	Putative ABC transporter	ABC.CD.P; putative ABC transport system permease protein
Apis cerana	Apibacter_Acer	B3919	B3919_Apibacter	B3919_Apibacter_00311	K01990	ABC transporters, prokaryotic type	ABC-2 type and other transporters	ABC-2 type transporter	ABC-2.A; ABC-2 type transport system ATP-binding protein
Apis cerana	Apibacter_Acer	B3919	B3919_Apibacter	B3919_Apibacter_00524	K02018	ABC transporters, prokaryotic type	Mineral and organic ion transporters	Molybdate transporter	modB; molybdate transport system permease protein
Apis cerana	Apibacter_Acer	B3919	B3919_Apibacter	B3919_Apibacter_00525	K02020	ABC transporters, prokaryotic type	Mineral and organic ion transporters	Molybdate transporter	modA; molybdate transport system substrate-binding protein
Apis cerana	Apibacter_Acer	B3919	B3919_Apibacter	B3919_Apibacter_00657	K01990	ABC transporters, prokaryotic type	ABC-2 type and other transporters	ABC-2 type transporter	ABC-2.A; ABC-2 type transport system ATP-binding protein
Apis cerana	Apibacter_Acer	B3919	B3919_Apibacter	B3919_Apibacter_00658	K01992	ABC transporters, prokaryotic type	ABC-2 type and other transporters	ABC-2 type transporter	ABC-2.P; ABC-2 type transport system permease protein
Apis cerana	Apibacter_Acer	B3919	B3919_Apibacter	B3919_Apibacter_00693	K02073	ABC transporters, prokaryotic type	Phosphate and amino acid transporters	D-Methionine transporter	metQ; D-methionine transport system substrate-binding protein
Apis cerana	Apibacter_Acer	B3919	B3919_Apibacter	B3919_Apibacter_00694	K02072	ABC transporters, prokaryotic type	Phosphate and amino acid transporters	D-Methionine transporter	metI; D-methionine transport system permease protein
Apis cerana	Apibacter_Acer	B3919	B3919_Apibacter	B3919_Apibacter_00695	K02071	ABC transporters, prokaryotic type	Phosphate and amino acid transporters	D-Methionine transporter	metN; D-methionine transport system ATP-binding protein
Apis cerana	Apibacter_Acer	B3919	B3919_Apibacter	B3919_Apibacter_00695	K02030	ABC transporters, prokaryotic type	Phosphate and amino acid transporters	Putative polar amino acid transporter	ABC.PA.S; polar amino acid transport system substrate-binding protein
Apis cerana	Apibacter_Acer	B3919	B3919_Apibacter	B3919_Apibacter_00769	K02065	ABC transporters, prokaryotic type	Saccharide, polyol, and lipid transporters	gamma-Hexachlorocyclohexane transporter	mlaF, linL, mkl; phospholipid/cholesterol/gamma-HCH transport system ATP-binding protein
Apis cerana	Apibacter_Acer	B3919	B3919_Apibacter	B3919_Apibacter_00769	K02065	ABC transporters, prokaryotic type	Saccharide, polyol, and lipid transporters	Phospholipid transporter	mlaF, linL, mkl; phospholipid/cholesterol/gamma-HCH transport system ATP-binding protein
Apis cerana	Apibacter_Acer	B3919	B3919_Apibacter	B3919_Apibacter_00769	K02065	ABC transporters, prokaryotic type	Saccharide, polyol, and lipid transporters	Mce system transporter	mlaF, linL, mkl; phospholipid/cholesterol/gamma-HCH transport system ATP-binding protein
Apis cerana	Apibacter_Acer	B3919	B3919_Apibacter	B3919_Apibacter_00770	K02066	ABC transporters, prokaryotic type	Saccharide, polyol, and lipid transporters	gamma-Hexachlorocyclohexane transporter	mlaE, linK; phospholipid/cholesterol/gamma-HCH transport system permease protein
Apis cerana	Apibacter_Acer	B3919	B3919_Apibacter	B3919_Apibacter_00770	K02066	ABC transporters, prokaryotic type	Saccharide, polyol, and lipid transporters	Phospholipid transporter	mlaE, linK; phospholipid/cholesterol/gamma-HCH transport system permease protein
Apis cerana	Apibacter_Acer	B3919	B3919_Apibacter	B3919_Apibacter_00770	K02066	ABC transporters, prokaryotic type	Saccharide, polyol, and lipid transporters	Mce system transporter	mlaE, linK; phospholipid/cholesterol/gamma-HCH transport system permease protein
Apis cerana	Apibacter_Acer	B3919	B3919_Apibacter	B3919_Apibacter_00917	K01990	ABC transporters, prokaryotic type	ABC-2 type and other transporters	ABC-2 type transporter	ABC-2.A; ABC-2 type transport system ATP-binding protein
Apis cerana	Apibacter_Acer	B3919	B3919_Apibacter	B3919_Apibacter_00918	K01990	ABC transporters, prokaryotic type	ABC-2 type and other transporters	ABC-2 type transporter	ABC-2.A; ABC-2 type transport system ATP-binding protein
Apis cerana	Apibacter_Acer	B3919	B3919_Apibacter	B3919_Apibacter_00919	K01992	ABC transporters, prokaryotic type	ABC-2 type and other transporters	ABC-2 type transporter	ABC-2.P; ABC-2 type transport system permease protein
Apis cerana	Apibacter_Acer	B3919	B3919_Apibacter	B3919_Apibacter_00920	K01992	ABC transporters, prokaryotic type	ABC-2 type and other transporters	ABC-2 type transporter	ABC-2.P; ABC-2 type transport system permease protein
Apis cerana	Apibacter_Acer	B3919	B3919_Apibacter	B3919_Apibacter_01159	K02028	ABC transporters, prokaryotic type	Phosphate and amino acid transporters	Putative polar amino acid transporter	ABC.PA.A; polar amino acid transport system ATP-binding protein [EC:7.4.2.1]
Apis cerana	Apibacter_Acer	B3919	B3919_Apibacter	B3919_Apibacter_01159	K02029	ABC transporters, prokaryotic type	Phosphate and amino acid transporters	Putative polar amino acid transporter	ABC.PA.P; polar amino acid transport system permease protein
Apis cerana	Apibacter_Acer	B3919	B3919_Apibacter	B3919_Apibacter_01159	K02030	ABC transporters, prokaryotic type	Phosphate and amino acid transporters	Putative polar amino acid transporter	ABC.PA.S; polar amino acid transport system substrate-binding protein
Apis cerana	Apibacter_Acer	B3919	B3919_Apibacter	B3919_Apibacter_01214	K09808	ABC transporters, prokaryotic type	ABC-2 type and other transporters	Lipoprotein-releasing transporter	lolC_E; lipoprotein-releasing system permease protein
Apis cerana	Apibacter_Acer	B3919	B3919_Apibacter	B3919_Apibacter_01214	K02004	ABC transporters, prokaryotic type	ABC-2 type and other transporters	Putative ABC transporter	ABC.CD.P; putative ABC transport system permease protein
Apis cerana	Apibacter_Acer	B3919	B3919_Apibacter	B3919_Apibacter_01252	K09811	ABC transporters, prokaryotic type	ABC-2 type and other transporters	Cell division transporter	ftsX; cell division transport system permease protein
Apis cerana	Apibacter_Acer	B3919	B3919_Apibacter	B3919_Apibacter_01261	K09812	ABC transporters, prokaryotic type	ABC-2 type and other transporters	Cell division transporter	ftsE; cell division transport system ATP-binding protein
Apis cerana	Apibacter_Acer	B3919	B3919_Apibacter	B3919_Apibacter_01446	K09013	ABC transporters, prokaryotic type	ABC-2 type and other transporters	Orphan ABC ATPase	sufC; Fe-S cluster assembly ATP-binding protein
Apis cerana	Apibacter_Acer	B3919	B3919_Apibacter	B3919_Apibacter_01487	K07091	ABC transporters, prokaryotic type	ABC-2 type and other transporters	Lipopolysaccharide transporter	lptF; lipopolysaccharide export system permease protein
Apis cerana	Apibacter_Acer	B3919	B3919_Apibacter	B3919_Apibacter_01504	K05776	ABC transporters, prokaryotic type	Mineral and organic ion transporters	Molybdate transporter	modF; molybdate transport system ATP-binding protein
Apis cerana	Apibacter_Acer	B3919	B3919_Apibacter	B3919_Apibacter_01517	K02067	ABC transporters, prokaryotic type	Saccharide, polyol, and lipid transporters	gamma-Hexachlorocyclohexane transporter	mlaD, linM; phospholipid/cholesterol/gamma-HCH transport system substrate-binding protein
Apis cerana	Apibacter_Acer	B3919	B3919_Apibacter	B3919_Apibacter_01517	K02067	ABC transporters, prokaryotic type	Saccharide, polyol, and lipid transporters	Phospholipid transporter	mlaD, linM; phospholipid/cholesterol/gamma-HCH transport system substrate-binding protein
Apis cerana	Apibacter_Acer	B3919	B3919_Apibacter	B3919_Apibacter_01517	K02067	ABC transporters, prokaryotic type	Saccharide, polyol, and lipid transporters	Mce system transporter	mlaD, linM; phospholipid/cholesterol/gamma-HCH transport system substrate-binding protein
Apis cerana	Apibacter_Acer	B3919	B3919_Apibacter	B3919_Apibacter_01525	K02016	ABC transporters, prokaryotic type	Metallic cation, iron-siderophore and vitamin B12 transporters	Iron complex transporter	ABC.FEV.S; iron complex transport system substrate-binding protein
Apis cerana	Apibacter_Acer	B3919	B3919_Apibacter	B3919_Apibacter_01693	K06861	ABC transporters, prokaryotic type	ABC-2 type and other transporters	Lipopolysaccharide transporter	lptB; lipopolysaccharide export system ATP-binding protein [EC:3.6.3.-]
Apis cerana	Apibacter_Acer	B3919	B3919_Apibacter	B3919_Apibacter_01748	K09691	ABC transporters, prokaryotic type	ABC-2 type and other transporters	Lipopolysaccharide transporter	ABC-2.LPSE.A; lipopolysaccharide transport system ATP-binding protein
Apis cerana	Apibacter_Acer	B3919	B3919_Apibacter	B3919_Apibacter_01749	K09690	ABC transporters, prokaryotic type	ABC-2 type and other transporters	Lipopolysaccharide transporter	ABC-2.LPSE.P; lipopolysaccharide transport system permease protein
Apis cerana	Apibacter_Acer	B3919	B3919_Apibacter	B3919_Apibacter_01864	K11720	ABC transporters, prokaryotic type	ABC-2 type and other transporters	Lipopolysaccharide transporter	lptG; lipopolysaccharide export system permease protein
Apis cerana	Apibacter_Acer	B3924	B3924_Apibacter	B3924_Apibacter_00014	K09811	ABC transporters, prokaryotic type	ABC-2 type and other transporters	Cell division transporter	ftsX; cell division transport system permease protein
Apis cerana	Apibacter_Acer	B3924	B3924_Apibacter	B3924_Apibacter_00023	K09812	ABC transporters, prokaryotic type	ABC-2 type and other transporters	Cell division transporter	ftsE; cell division transport system ATP-binding protein
Apis cerana	Apibacter_Acer	B3924	B3924_Apibacter	B3924_Apibacter_00156	K01990	ABC transporters, prokaryotic type	ABC-2 type and other transporters	ABC-2 type transporter	ABC-2.A; ABC-2 type transport system ATP-binding protein
Apis cerana	Apibacter_Acer	B3924	B3924_Apibacter	B3924_Apibacter_00368	K02018	ABC transporters, prokaryotic type	Mineral and organic ion transporters	Molybdate transporter	modB; molybdate transport system permease protein
Apis cerana	Apibacter_Acer	B3924	B3924_Apibacter	B3924_Apibacter_00369	K02020	ABC transporters, prokaryotic type	Mineral and organic ion transporters	Molybdate transporter	modA; molybdate transport system substrate-binding protein
Apis cerana	Apibacter_Acer	B3924	B3924_Apibacter	B3924_Apibacter_00498	K01990	ABC transporters, prokaryotic type	ABC-2 type and other transporters	ABC-2 type transporter	ABC-2.A; ABC-2 type transport system ATP-binding protein
Apis cerana	Apibacter_Acer	B3924	B3924_Apibacter	B3924_Apibacter_00499	K01992	ABC transporters, prokaryotic type	ABC-2 type and other transporters	ABC-2 type transporter	ABC-2.P; ABC-2 type transport system permease protein
Apis cerana	Apibacter_Acer	B3924	B3924_Apibacter	B3924_Apibacter_00520	K06861	ABC transporters, prokaryotic type	ABC-2 type and other transporters	Lipopolysaccharide transporter	lptB; lipopolysaccharide export system ATP-binding protein [EC:3.6.3.-]
Apis cerana	Apibacter_Acer	B3924	B3924_Apibacter	B3924_Apibacter_00680	K02016	ABC transporters, prokaryotic type	Metallic cation, iron-siderophore and vitamin B12 transporters	Iron complex transporter	ABC.FEV.S; iron complex transport system substrate-binding protein
Apis cerana	Apibacter_Acer	B3924	B3924_Apibacter	B3924_Apibacter_00688	K02067	ABC transporters, prokaryotic type	Saccharide, polyol, and lipid transporters	gamma-Hexachlorocyclohexane transporter	mlaD, linM; phospholipid/cholesterol/gamma-HCH transport system substrate-binding protein
Apis cerana	Apibacter_Acer	B3924	B3924_Apibacter	B3924_Apibacter_00688	K02067	ABC transporters, prokaryotic type	Saccharide, polyol, and lipid transporters	Phospholipid transporter	mlaD, linM; phospholipid/cholesterol/gamma-HCH transport system substrate-binding protein
Apis cerana	Apibacter_Acer	B3924	B3924_Apibacter	B3924_Apibacter_00688	K02067	ABC transporters, prokaryotic type	Saccharide, polyol, and lipid transporters	Mce system transporter	mlaD, linM; phospholipid/cholesterol/gamma-HCH transport system substrate-binding protein
Apis cerana	Apibacter_Acer	B3924	B3924_Apibacter	B3924_Apibacter_00701	K05776	ABC transporters, prokaryotic type	Mineral and organic ion transporters	Molybdate transporter	modF; molybdate transport system ATP-binding protein
Apis cerana	Apibacter_Acer	B3924	B3924_Apibacter	B3924_Apibacter_00718	K07091	ABC transporters, prokaryotic type	ABC-2 type and other transporters	Lipopolysaccharide transporter	lptF; lipopolysaccharide export system permease protein
Apis cerana	Apibacter_Acer	B3924	B3924_Apibacter	B3924_Apibacter_00820	K09808	ABC transporters, prokaryotic type	ABC-2 type and other transporters	Lipoprotein-releasing transporter	lolC_E; lipoprotein-releasing system permease protein
Apis cerana	Apibacter_Acer	B3924	B3924_Apibacter	B3924_Apibacter_00820	K02004	ABC transporters, prokaryotic type	ABC-2 type and other transporters	Putative ABC transporter	ABC.CD.P; putative ABC transport system permease protein
Apis cerana	Apibacter_Acer	B3924	B3924_Apibacter	B3924_Apibacter_00875	K02028	ABC transporters, prokaryotic type	Phosphate and amino acid transporters	Putative polar amino acid transporter	ABC.PA.A; polar amino acid transport system ATP-binding protein [EC:7.4.2.1]
Apis cerana	Apibacter_Acer	B3924	B3924_Apibacter	B3924_Apibacter_00875	K02029	ABC transporters, prokaryotic type	Phosphate and amino acid transporters	Putative polar amino acid transporter	ABC.PA.P; polar amino acid transport system permease protein
Apis cerana	Apibacter_Acer	B3924	B3924_Apibacter	B3924_Apibacter_00875	K02030	ABC transporters, prokaryotic type	Phosphate and amino acid transporters	Putative polar amino acid transporter	ABC.PA.S; polar amino acid transport system substrate-binding protein
Apis cerana	Apibacter_Acer	B3924	B3924_Apibacter	B3924_Apibacter_01114	K01992	ABC transporters, prokaryotic type	ABC-2 type and other transporters	ABC-2 type transporter	ABC-2.P; ABC-2 type transport system permease protein
Apis cerana	Apibacter_Acer	B3924	B3924_Apibacter	B3924_Apibacter_01115	K01992	ABC transporters, prokaryotic type	ABC-2 type and other transporters	ABC-2 type transporter	ABC-2.P; ABC-2 type transport system permease protein
Apis cerana	Apibacter_Acer	B3924	B3924_Apibacter	B3924_Apibacter_01116	K01990	ABC transporters, prokaryotic type	ABC-2 type and other transporters	ABC-2 type transporter	ABC-2.A; ABC-2 type transport system ATP-binding protein
Apis cerana	Apibacter_Acer	B3924	B3924_Apibacter	B3924_Apibacter_01117	K01990	ABC transporters, prokaryotic type	ABC-2 type and other transporters	ABC-2 type transporter	ABC-2.A; ABC-2 type transport system ATP-binding protein
Apis cerana	Apibacter_Acer	B3924	B3924_Apibacter	B3924_Apibacter_01264	K02066	ABC transporters, prokaryotic type	Saccharide, polyol, and lipid transporters	gamma-Hexachlorocyclohexane transporter	mlaE, linK; phospholipid/cholesterol/gamma-HCH transport system permease protein
Apis cerana	Apibacter_Acer	B3924	B3924_Apibacter	B3924_Apibacter_01264	K02066	ABC transporters, prokaryotic type	Saccharide, polyol, and lipid transporters	Phospholipid transporter	mlaE, linK; phospholipid/cholesterol/gamma-HCH transport system permease protein
Apis cerana	Apibacter_Acer	B3924	B3924_Apibacter	B3924_Apibacter_01264	K02066	ABC transporters, prokaryotic type	Saccharide, polyol, and lipid transporters	Mce system transporter	mlaE, linK; phospholipid/cholesterol/gamma-HCH transport system permease protein
Apis cerana	Apibacter_Acer	B3924	B3924_Apibacter	B3924_Apibacter_01265	K02065	ABC transporters, prokaryotic type	Saccharide, polyol, and lipid transporters	gamma-Hexachlorocyclohexane transporter	mlaF, linL, mkl; phospholipid/cholesterol/gamma-HCH transport system ATP-binding protein
Apis cerana	Apibacter_Acer	B3924	B3924_Apibacter	B3924_Apibacter_01265	K02065	ABC transporters, prokaryotic type	Saccharide, polyol, and lipid transporters	Phospholipid transporter	mlaF, linL, mkl; phospholipid/cholesterol/gamma-HCH transport system ATP-binding protein
Apis cerana	Apibacter_Acer	B3924	B3924_Apibacter	B3924_Apibacter_01265	K02065	ABC transporters, prokaryotic type	Saccharide, polyol, and lipid transporters	Mce system transporter	mlaF, linL, mkl; phospholipid/cholesterol/gamma-HCH transport system ATP-binding protein
Apis cerana	Apibacter_Acer	B3924	B3924_Apibacter	B3924_Apibacter_01339	K02071	ABC transporters, prokaryotic type	Phosphate and amino acid transporters	D-Methionine transporter	metN; D-methionine transport system ATP-binding protein
Apis cerana	Apibacter_Acer	B3924	B3924_Apibacter	B3924_Apibacter_01339	K02030	ABC transporters, prokaryotic type	Phosphate and amino acid transporters	Putative polar amino acid transporter	ABC.PA.S; polar amino acid transport system substrate-binding protein
Apis cerana	Apibacter_Acer	B3924	B3924_Apibacter	B3924_Apibacter_01340	K02072	ABC transporters, prokaryotic type	Phosphate and amino acid transporters	D-Methionine transporter	metI; D-methionine transport system permease protein
Apis cerana	Apibacter_Acer	B3924	B3924_Apibacter	B3924_Apibacter_01341	K02073	ABC transporters, prokaryotic type	Phosphate and amino acid transporters	D-Methionine transporter	metQ; D-methionine transport system substrate-binding protein
Apis cerana	Apibacter_Acer	B3924	B3924_Apibacter	B3924_Apibacter_01424	K09691	ABC transporters, prokaryotic type	ABC-2 type and other transporters	Lipopolysaccharide transporter	ABC-2.LPSE.A; lipopolysaccharide transport system ATP-binding protein
Apis cerana	Apibacter_Acer	B3924	B3924_Apibacter	B3924_Apibacter_01425	K09690	ABC transporters, prokaryotic type	ABC-2 type and other transporters	Lipopolysaccharide transporter	ABC-2.LPSE.P; lipopolysaccharide transport system permease protein
Apis cerana	Apibacter_Acer	B3924	B3924_Apibacter	B3924_Apibacter_01538	K11720	ABC transporters, prokaryotic type	ABC-2 type and other transporters	Lipopolysaccharide transporter	lptG; lipopolysaccharide export system permease protein
Apis cerana	Apibacter_Acer	B3924	B3924_Apibacter	B3924_Apibacter_01744	K02004	ABC transporters, prokaryotic type	ABC-2 type and other transporters	Putative ABC transporter	ABC.CD.P; putative ABC transport system permease protein
Apis cerana	Apibacter_Acer	B3924	B3924_Apibacter	B3924_Apibacter_01745	K02004	ABC transporters, prokaryotic type	ABC-2 type and other transporters	Putative ABC transporter	ABC.CD.P; putative ABC transport system permease protein
Apis cerana	Apibacter_Acer	B3924	B3924_Apibacter	B3924_Apibacter_01746	K02003	ABC transporters, prokaryotic type	ABC-2 type and other transporters	Putative ABC transporter	ABC.CD.A; putative ABC transport system ATP-binding protein
Apis cerana	Apibacter_Acer	B3924	B3924_Apibacter	B3924_Apibacter_01746	K02030	ABC transporters, prokaryotic type	Phosphate and amino acid transporters	Putative polar amino acid transporter	ABC.PA.S; polar amino acid transport system substrate-binding protein
Apis cerana	Apibacter_Acer	B3924	B3924_Apibacter	B3924_Apibacter_01848	K02015	ABC transporters, prokaryotic type	Metallic cation, iron-siderophore and vitamin B12 transporters	Iron complex transporter	ABC.FEV.P; iron complex transport system permease protein
Apis cerana	Apibacter_Acer	B3924	B3924_Apibacter	B3924_Apibacter_01897	K09013	ABC transporters, prokaryotic type	ABC-2 type and other transporters	Orphan ABC ATPase	sufC; Fe-S cluster assembly ATP-binding protein
Apis cerana	Apibacter_Acer	B3935	B3935_Apibacter	B3935_Apibacter_00038	K02015	ABC transporters, prokaryotic type	Metallic cation, iron-siderophore and vitamin B12 transporters	Iron complex transporter	ABC.FEV.P; iron complex transport system permease protein
Apis cerana	Apibacter_Acer	B3935	B3935_Apibacter	B3935_Apibacter_00132	K02003	ABC transporters, prokaryotic type	ABC-2 type and other transporters	Putative ABC transporter	ABC.CD.A; putative ABC transport system ATP-binding protein
Apis cerana	Apibacter_Acer	B3935	B3935_Apibacter	B3935_Apibacter_00132	K02030	ABC transporters, prokaryotic type	Phosphate and amino acid transporters	Putative polar amino acid transporter	ABC.PA.S; polar amino acid transport system substrate-binding protein
Apis cerana	Apibacter_Acer	B3935	B3935_Apibacter	B3935_Apibacter_00133	K02004	ABC transporters, prokaryotic type	ABC-2 type and other transporters	Putative ABC transporter	ABC.CD.P; putative ABC transport system permease protein
Apis cerana	Apibacter_Acer	B3935	B3935_Apibacter	B3935_Apibacter_00134	K02004	ABC transporters, prokaryotic type	ABC-2 type and other transporters	Putative ABC transporter	ABC.CD.P; putative ABC transport system permease protein
Apis cerana	Apibacter_Acer	B3935	B3935_Apibacter	B3935_Apibacter_00239	K01990	ABC transporters, prokaryotic type	ABC-2 type and other transporters	ABC-2 type transporter	ABC-2.A; ABC-2 type transport system ATP-binding protein
Apis cerana	Apibacter_Acer	B3935	B3935_Apibacter	B3935_Apibacter_00426	K02018	ABC transporters, prokaryotic type	Mineral and organic ion transporters	Molybdate transporter	modB; molybdate transport system permease protein
Apis cerana	Apibacter_Acer	B3935	B3935_Apibacter	B3935_Apibacter_00427	K02020	ABC transporters, prokaryotic type	Mineral and organic ion transporters	Molybdate transporter	modA; molybdate transport system substrate-binding protein
Apis cerana	Apibacter_Acer	B3935	B3935_Apibacter	B3935_Apibacter_00577	K01990	ABC transporters, prokaryotic type	ABC-2 type and other transporters	ABC-2 type transporter	ABC-2.A; ABC-2 type transport system ATP-binding protein
Apis cerana	Apibacter_Acer	B3935	B3935_Apibacter	B3935_Apibacter_00578	K01992	ABC transporters, prokaryotic type	ABC-2 type and other transporters	ABC-2 type transporter	ABC-2.P; ABC-2 type transport system permease protein
Apis cerana	Apibacter_Acer	B3935	B3935_Apibacter	B3935_Apibacter_00655	K09808	ABC transporters, prokaryotic type	ABC-2 type and other transporters	Lipoprotein-releasing transporter	lolC_E; lipoprotein-releasing system permease protein
Apis cerana	Apibacter_Acer	B3935	B3935_Apibacter	B3935_Apibacter_00655	K02004	ABC transporters, prokaryotic type	ABC-2 type and other transporters	Putative ABC transporter	ABC.CD.P; putative ABC transport system permease protein
Apis cerana	Apibacter_Acer	B3935	B3935_Apibacter	B3935_Apibacter_00709	K02028	ABC transporters, prokaryotic type	Phosphate and amino acid transporters	Putative polar amino acid transporter	ABC.PA.A; polar amino acid transport system ATP-binding protein [EC:7.4.2.1]
Apis cerana	Apibacter_Acer	B3935	B3935_Apibacter	B3935_Apibacter_00709	K02029	ABC transporters, prokaryotic type	Phosphate and amino acid transporters	Putative polar amino acid transporter	ABC.PA.P; polar amino acid transport system permease protein
Apis cerana	Apibacter_Acer	B3935	B3935_Apibacter	B3935_Apibacter_00709	K02030	ABC transporters, prokaryotic type	Phosphate and amino acid transporters	Putative polar amino acid transporter	ABC.PA.S; polar amino acid transport system substrate-binding protein
Apis cerana	Apibacter_Acer	B3935	B3935_Apibacter	B3935_Apibacter_00943	K01992	ABC transporters, prokaryotic type	ABC-2 type and other transporters	ABC-2 type transporter	ABC-2.P; ABC-2 type transport system permease protein
Apis cerana	Apibacter_Acer	B3935	B3935_Apibacter	B3935_Apibacter_00944	K01992	ABC transporters, prokaryotic type	ABC-2 type and other transporters	ABC-2 type transporter	ABC-2.P; ABC-2 type transport system permease protein
Apis cerana	Apibacter_Acer	B3935	B3935_Apibacter	B3935_Apibacter_00945	K01990	ABC transporters, prokaryotic type	ABC-2 type and other transporters	ABC-2 type transporter	ABC-2.A; ABC-2 type transport system ATP-binding protein
Apis cerana	Apibacter_Acer	B3935	B3935_Apibacter	B3935_Apibacter_00946	K01990	ABC transporters, prokaryotic type	ABC-2 type and other transporters	ABC-2 type transporter	ABC-2.A; ABC-2 type transport system ATP-binding protein
Apis cerana	Apibacter_Acer	B3935	B3935_Apibacter	B3935_Apibacter_01093	K02066	ABC transporters, prokaryotic type	Saccharide, polyol, and lipid transporters	gamma-Hexachlorocyclohexane transporter	mlaE, linK; phospholipid/cholesterol/gamma-HCH transport system permease protein
Apis cerana	Apibacter_Acer	B3935	B3935_Apibacter	B3935_Apibacter_01093	K02066	ABC transporters, prokaryotic type	Saccharide, polyol, and lipid transporters	Phospholipid transporter	mlaE, linK; phospholipid/cholesterol/gamma-HCH transport system permease protein
Apis cerana	Apibacter_Acer	B3935	B3935_Apibacter	B3935_Apibacter_01093	K02066	ABC transporters, prokaryotic type	Saccharide, polyol, and lipid transporters	Mce system transporter	mlaE, linK; phospholipid/cholesterol/gamma-HCH transport system permease protein
Apis cerana	Apibacter_Acer	B3935	B3935_Apibacter	B3935_Apibacter_01094	K02065	ABC transporters, prokaryotic type	Saccharide, polyol, and lipid transporters	gamma-Hexachlorocyclohexane transporter	mlaF, linL, mkl; phospholipid/cholesterol/gamma-HCH transport system ATP-binding protein
Apis cerana	Apibacter_Acer	B3935	B3935_Apibacter	B3935_Apibacter_01094	K02065	ABC transporters, prokaryotic type	Saccharide, polyol, and lipid transporters	Phospholipid transporter	mlaF, linL, mkl; phospholipid/cholesterol/gamma-HCH transport system ATP-binding protein
Apis cerana	Apibacter_Acer	B3935	B3935_Apibacter	B3935_Apibacter_01094	K02065	ABC transporters, prokaryotic type	Saccharide, polyol, and lipid transporters	Mce system transporter	mlaF, linL, mkl; phospholipid/cholesterol/gamma-HCH transport system ATP-binding protein
Apis cerana	Apibacter_Acer	B3935	B3935_Apibacter	B3935_Apibacter_01167	K02071	ABC transporters, prokaryotic type	Phosphate and amino acid transporters	D-Methionine transporter	metN; D-methionine transport system ATP-binding protein
Apis cerana	Apibacter_Acer	B3935	B3935_Apibacter	B3935_Apibacter_01167	K02030	ABC transporters, prokaryotic type	Phosphate and amino acid transporters	Putative polar amino acid transporter	ABC.PA.S; polar amino acid transport system substrate-binding protein
Apis cerana	Apibacter_Acer	B3935	B3935_Apibacter	B3935_Apibacter_01168	K02072	ABC transporters, prokaryotic type	Phosphate and amino acid transporters	D-Methionine transporter	metI; D-methionine transport system permease protein
Apis cerana	Apibacter_Acer	B3935	B3935_Apibacter	B3935_Apibacter_01169	K02073	ABC transporters, prokaryotic type	Phosphate and amino acid transporters	D-Methionine transporter	metQ; D-methionine transport system substrate-binding protein
Apis cerana	Apibacter_Acer	B3935	B3935_Apibacter	B3935_Apibacter_01212	K09013	ABC transporters, prokaryotic type	ABC-2 type and other transporters	Orphan ABC ATPase	sufC; Fe-S cluster assembly ATP-binding protein
Apis cerana	Apibacter_Acer	B3935	B3935_Apibacter	B3935_Apibacter_01400	K09812	ABC transporters, prokaryotic type	ABC-2 type and other transporters	Cell division transporter	ftsE; cell division transport system ATP-binding protein
Apis cerana	Apibacter_Acer	B3935	B3935_Apibacter	B3935_Apibacter_01409	K09811	ABC transporters, prokaryotic type	ABC-2 type and other transporters	Cell division transporter	ftsX; cell division transport system permease protein
Apis cerana	Apibacter_Acer	B3935	B3935_Apibacter	B3935_Apibacter_01439	K07091	ABC transporters, prokaryotic type	ABC-2 type and other transporters	Lipopolysaccharide transporter	lptF; lipopolysaccharide export system permease protein
Apis cerana	Apibacter_Acer	B3935	B3935_Apibacter	B3935_Apibacter_01457	K05776	ABC transporters, prokaryotic type	Mineral and organic ion transporters	Molybdate transporter	modF; molybdate transport system ATP-binding protein
Apis cerana	Apibacter_Acer	B3935	B3935_Apibacter	B3935_Apibacter_01470	K02067	ABC transporters, prokaryotic type	Saccharide, polyol, and lipid transporters	gamma-Hexachlorocyclohexane transporter	mlaD, linM; phospholipid/cholesterol/gamma-HCH transport system substrate-binding protein
Apis cerana	Apibacter_Acer	B3935	B3935_Apibacter	B3935_Apibacter_01470	K02067	ABC transporters, prokaryotic type	Saccharide, polyol, and lipid transporters	Phospholipid transporter	mlaD, linM; phospholipid/cholesterol/gamma-HCH transport system substrate-binding protein
Apis cerana	Apibacter_Acer	B3935	B3935_Apibacter	B3935_Apibacter_01470	K02067	ABC transporters, prokaryotic type	Saccharide, polyol, and lipid transporters	Mce system transporter	mlaD, linM; phospholipid/cholesterol/gamma-HCH transport system substrate-binding protein
Apis cerana	Apibacter_Acer	B3935	B3935_Apibacter	B3935_Apibacter_01479	K02016	ABC transporters, prokaryotic type	Metallic cation, iron-siderophore and vitamin B12 transporters	Iron complex transporter	ABC.FEV.S; iron complex transport system substrate-binding protein
Apis cerana	Apibacter_Acer	B3935	B3935_Apibacter	B3935_Apibacter_01660	K06861	ABC transporters, prokaryotic type	ABC-2 type and other transporters	Lipopolysaccharide transporter	lptB; lipopolysaccharide export system ATP-binding protein [EC:3.6.3.-]
Apis cerana	Apibacter_Acer	B3935	B3935_Apibacter	B3935_Apibacter_01673	K11720	ABC transporters, prokaryotic type	ABC-2 type and other transporters	Lipopolysaccharide transporter	lptG; lipopolysaccharide export system permease protein
Apis cerana	Apibacter_Acer	B3935	B3935_Apibacter	B3935_Apibacter_01782	K09690	ABC transporters, prokaryotic type	ABC-2 type and other transporters	Lipopolysaccharide transporter	ABC-2.LPSE.P; lipopolysaccharide transport system permease protein
Apis cerana	Apibacter_Acer	B3935	B3935_Apibacter	B3935_Apibacter_01783	K09691	ABC transporters, prokaryotic type	ABC-2 type and other transporters	Lipopolysaccharide transporter	ABC-2.LPSE.A; lipopolysaccharide transport system ATP-binding protein
Apis cerana	Bifido_Acer_2	B3998	B3998_Bifido	B3998_Bifido_00027	K10547	ABC transporters, prokaryotic type	Saccharide, polyol, and lipid transporters	Multiple sugar transporter	ABC.GGU.P, gguB; putative multiple sugar transport system permease protein
Apis cerana	Bifido_Acer_2	B3998	B3998_Bifido	B3998_Bifido_00028	K10548	ABC transporters, prokaryotic type	Saccharide, polyol, and lipid transporters	Multiple sugar transporter	ABC.GGU.A, gguA; putative multiple sugar transport system ATP-binding protein [EC:7.5.2.-]
Apis cerana	Bifido_Acer_2	B3998	B3998_Bifido	B3998_Bifido_00029	K10546	ABC transporters, prokaryotic type	Saccharide, polyol, and lipid transporters	Multiple sugar transporter	ABC.GGU.S, chvE; putative multiple sugar transport system substrate-binding protein
Apis cerana	Bifido_Acer_2	B3998	B3998_Bifido	B3998_Bifido_00034	K17246	ABC transporters, prokaryotic type	Saccharide, polyol, and lipid transporters	Putative chitobiose transporter	chiG; putative chitobiose transport system permease protein
Apis cerana	Bifido_Acer_2	B3998	B3998_Bifido	B3998_Bifido_00034	K02026	ABC transporters, prokaryotic type	Saccharide, polyol, and lipid transporters	Putative multiple sugar transporter	ABC.MS.P1; multiple sugar transport system permease protein
Apis cerana	Bifido_Acer_2	B3998	B3998_Bifido	B3998_Bifido_00035	K02025	ABC transporters, prokaryotic type	Saccharide, polyol, and lipid transporters	Putative multiple sugar transporter	ABC.MS.P; multiple sugar transport system permease protein
Apis cerana	Bifido_Acer_2	B3998	B3998_Bifido	B3998_Bifido_00036	K02027	ABC transporters, prokaryotic type	Saccharide, polyol, and lipid transporters	Putative multiple sugar transporter	ABC.MS.S; multiple sugar transport system substrate-binding protein
Apis cerana	Bifido_Acer_2	B3998	B3998_Bifido	B3998_Bifido_00041	K02027	ABC transporters, prokaryotic type	Saccharide, polyol, and lipid transporters	Putative multiple sugar transporter	ABC.MS.S; multiple sugar transport system substrate-binding protein
Apis cerana	Bifido_Acer_2	B3998	B3998_Bifido	B3998_Bifido_00083	K02004	ABC transporters, prokaryotic type	ABC-2 type and other transporters	Putative ABC transporter	ABC.CD.P; putative ABC transport system permease protein
Apis cerana	Bifido_Acer_2	B3998	B3998_Bifido	B3998_Bifido_00181	K02027	ABC transporters, prokaryotic type	Saccharide, polyol, and lipid transporters	Putative multiple sugar transporter	ABC.MS.S; multiple sugar transport system substrate-binding protein
Apis cerana	Bifido_Acer_2	B3998	B3998_Bifido	B3998_Bifido_00205	K10118	ABC transporters, prokaryotic type	Saccharide, polyol, and lipid transporters	Raffinose/stachyose/melibiose transporter	msmF; raffinose/stachyose/melibiose transport system permease protein
Apis cerana	Bifido_Acer_2	B3998	B3998_Bifido	B3998_Bifido_00205	K02025	ABC transporters, prokaryotic type	Saccharide, polyol, and lipid transporters	Putative multiple sugar transporter	ABC.MS.P; multiple sugar transport system permease protein
Apis cerana	Bifido_Acer_2	B3998	B3998_Bifido	B3998_Bifido_00206	K10117	ABC transporters, prokaryotic type	Saccharide, polyol, and lipid transporters	Raffinose/stachyose/melibiose transporter	msmE; raffinose/stachyose/melibiose transport system substrate-binding protein
Apis cerana	Bifido_Acer_2	B3998	B3998_Bifido	B3998_Bifido_00230	K02003	ABC transporters, prokaryotic type	ABC-2 type and other transporters	Putative ABC transporter	ABC.CD.A; putative ABC transport system ATP-binding protein
Apis cerana	Bifido_Acer_2	B3998	B3998_Bifido	B3998_Bifido_00231	K02004	ABC transporters, prokaryotic type	ABC-2 type and other transporters	Putative ABC transporter	ABC.CD.P; putative ABC transport system permease protein
Apis cerana	Bifido_Acer_2	B3998	B3998_Bifido	B3998_Bifido_00232	K02003	ABC transporters, prokaryotic type	ABC-2 type and other transporters	Putative ABC transporter	ABC.CD.A; putative ABC transport system ATP-binding protein
Apis cerana	Bifido_Acer_2	B3998	B3998_Bifido	B3998_Bifido_00232	K02004	ABC transporters, prokaryotic type	ABC-2 type and other transporters	Putative ABC transporter	ABC.CD.P; putative ABC transport system permease protein
Apis cerana	Bifido_Acer_2	B3998	B3998_Bifido	B3998_Bifido_00232	K02030	ABC transporters, prokaryotic type	Phosphate and amino acid transporters	Putative polar amino acid transporter	ABC.PA.S; polar amino acid transport system substrate-binding protein
Apis cerana	Bifido_Acer_2	B3998	B3998_Bifido	B3998_Bifido_00236	K01992	ABC transporters, prokaryotic type	ABC-2 type and other transporters	ABC-2 type transporter	ABC-2.P; ABC-2 type transport system permease protein
Apis cerana	Bifido_Acer_2	B3998	B3998_Bifido	B3998_Bifido_00242	K08483	Phosphotransferase system (PTS)	Enzyme I and HPr	Enzyme I [TC:8.A.7]	ptsI; phosphoenolpyruvate-protein phosphotransferase (PTS system enzyme I) [EC:2.7.3.9]
Apis cerana	Bifido_Acer_2	B3998	B3998_Bifido	B3998_Bifido_00246	K02769	Phosphotransferase system (PTS)	Enzyme II [TC:4.A]	Fructose-specific II component	fruAb; fructose PTS system EIIB component [EC:2.7.1.202]
Apis cerana	Bifido_Acer_2	B3998	B3998_Bifido	B3998_Bifido_00302	K10112	ABC transporters, prokaryotic type	Saccharide, polyol, and lipid transporters	Maltose/maltodextrin transporter	msmX, msmK, malK, sugC, ggtA, msiK; multiple sugar transport system ATP-binding protein
Apis cerana	Bifido_Acer_2	B3998	B3998_Bifido	B3998_Bifido_00302	K10112	ABC transporters, prokaryotic type	Saccharide, polyol, and lipid transporters	Arabinogalactan oligomer/maltooligosaccharide transport system	msmX, msmK, malK, sugC, ggtA, msiK; multiple sugar transport system ATP-binding protein
Apis cerana	Bifido_Acer_2	B3998	B3998_Bifido	B3998_Bifido_00302	K10112	ABC transporters, prokaryotic type	Saccharide, polyol, and lipid transporters	Raffinose/stachyose/melibiose transporter	msmX, msmK, malK, sugC, ggtA, msiK; multiple sugar transport system ATP-binding protein
Apis cerana	Bifido_Acer_2	B3998	B3998_Bifido	B3998_Bifido_00302	K10112	ABC transporters, prokaryotic type	Saccharide, polyol, and lipid transporters	alpha-Glucoside transporter	msmX, msmK, malK, sugC, ggtA, msiK; multiple sugar transport system ATP-binding protein
Apis cerana	Bifido_Acer_2	B3998	B3998_Bifido	B3998_Bifido_00302	K10112	ABC transporters, prokaryotic type	Saccharide, polyol, and lipid transporters	Glucose/mannose transporter	msmX, msmK, malK, sugC, ggtA, msiK; multiple sugar transport system ATP-binding protein
Apis cerana	Bifido_Acer_2	B3998	B3998_Bifido	B3998_Bifido_00302	K10112	ABC transporters, prokaryotic type	Saccharide, polyol, and lipid transporters	Cellobiose transporter	msmX, msmK, malK, sugC, ggtA, msiK; multiple sugar transport system ATP-binding protein
Apis cerana	Bifido_Acer_2	B3998	B3998_Bifido	B3998_Bifido_00302	K10112	ABC transporters, prokaryotic type	Saccharide, polyol, and lipid transporters	N,N'-Diacetylchitobiose transporter	msmX, msmK, malK, sugC, ggtA, msiK; multiple sugar transport system ATP-binding protein
Apis cerana	Bifido_Acer_2	B3998	B3998_Bifido	B3998_Bifido_00302	K10112	ABC transporters, prokaryotic type	Saccharide, polyol, and lipid transporters	Putative fructooligosaccharide transporter	msmX, msmK, malK, sugC, ggtA, msiK; multiple sugar transport system ATP-binding protein
Apis cerana	Bifido_Acer_2	B3998	B3998_Bifido	B3998_Bifido_00302	K10112	ABC transporters, prokaryotic type	Saccharide, polyol, and lipid transporters	Putative sorbitol/mannitol transporter	msmX, msmK, malK, sugC, ggtA, msiK; multiple sugar transport system ATP-binding protein
Apis cerana	Bifido_Acer_2	B3998	B3998_Bifido	B3998_Bifido_00302	K10112	ABC transporters, prokaryotic type	Saccharide, polyol, and lipid transporters	Arabinosaccharide transporter	msmX, msmK, malK, sugC, ggtA, msiK; multiple sugar transport system ATP-binding protein
Apis cerana	Bifido_Acer_2	B3998	B3998_Bifido	B3998_Bifido_00302	K10112	ABC transporters, prokaryotic type	Saccharide, polyol, and lipid transporters	Putative multiple sugar transporter	msmX, msmK, malK, sugC, ggtA, msiK; multiple sugar transport system ATP-binding protein
Apis cerana	Bifido_Acer_2	B3998	B3998_Bifido	B3998_Bifido_00333	K02027	ABC transporters, prokaryotic type	Saccharide, polyol, and lipid transporters	Putative multiple sugar transporter	ABC.MS.S; multiple sugar transport system substrate-binding protein
Apis cerana	Bifido_Acer_2	B3998	B3998_Bifido	B3998_Bifido_00348	K02004	ABC transporters, prokaryotic type	ABC-2 type and other transporters	Putative ABC transporter	ABC.CD.P; putative ABC transport system permease protein
Apis cerana	Bifido_Acer_2	B3998	B3998_Bifido	B3998_Bifido_00349	K02004	ABC transporters, prokaryotic type	ABC-2 type and other transporters	Putative ABC transporter	ABC.CD.P; putative ABC transport system permease protein
Apis cerana	Bifido_Acer_2	B3998	B3998_Bifido	B3998_Bifido_00350	K02003	ABC transporters, prokaryotic type	ABC-2 type and other transporters	Putative ABC transporter	ABC.CD.A; putative ABC transport system ATP-binding protein
Apis cerana	Bifido_Acer_2	B3998	B3998_Bifido	B3998_Bifido_00355	K10440	ABC transporters, prokaryotic type	Saccharide, polyol, and lipid transporters	Ribose transporter	rbsC; ribose transport system permease protein
Apis cerana	Bifido_Acer_2	B3998	B3998_Bifido	B3998_Bifido_00355	K02057	ABC transporters, prokaryotic type	Saccharide, polyol, and lipid transporters	Putative simple sugar transporter	ABC.SS.P; simple sugar transport system permease protein
Apis cerana	Bifido_Acer_2	B3998	B3998_Bifido	B3998_Bifido_00356	K10441	ABC transporters, prokaryotic type	Saccharide, polyol, and lipid transporters	Ribose transporter	rbsA; ribose transport system ATP-binding protein [EC:7.5.2.7]
Apis cerana	Bifido_Acer_2	B3998	B3998_Bifido	B3998_Bifido_00357	K10439	ABC transporters, prokaryotic type	Saccharide, polyol, and lipid transporters	Ribose transporter	rbsB; ribose transport system substrate-binding protein
Apis cerana	Bifido_Acer_2	B3998	B3998_Bifido	B3998_Bifido_00362	K10119	ABC transporters, prokaryotic type	Saccharide, polyol, and lipid transporters	Raffinose/stachyose/melibiose transporter	msmG; raffinose/stachyose/melibiose transport system permease protein
Apis cerana	Bifido_Acer_2	B3998	B3998_Bifido	B3998_Bifido_00362	K02026	ABC transporters, prokaryotic type	Saccharide, polyol, and lipid transporters	Putative multiple sugar transporter	ABC.MS.P1; multiple sugar transport system permease protein
Apis cerana	Bifido_Acer_2	B3998	B3998_Bifido	B3998_Bifido_00370	K02027	ABC transporters, prokaryotic type	Saccharide, polyol, and lipid transporters	Putative multiple sugar transporter	ABC.MS.S; multiple sugar transport system substrate-binding protein
Apis cerana	Bifido_Acer_2	B3998	B3998_Bifido	B3998_Bifido_00386	K02004	ABC transporters, prokaryotic type	ABC-2 type and other transporters	Putative ABC transporter	ABC.CD.P; putative ABC transport system permease protein
Apis cerana	Bifido_Acer_2	B3998	B3998_Bifido	B3998_Bifido_00459	K02004	ABC transporters, prokaryotic type	ABC-2 type and other transporters	Putative ABC transporter	ABC.CD.P; putative ABC transport system permease protein
Apis cerana	Bifido_Acer_2	B3998	B3998_Bifido	B3998_Bifido_00467	K02025	ABC transporters, prokaryotic type	Saccharide, polyol, and lipid transporters	Putative multiple sugar transporter	ABC.MS.P; multiple sugar transport system permease protein
Apis cerana	Bifido_Acer_2	B3998	B3998_Bifido	B3998_Bifido_00468	K02026	ABC transporters, prokaryotic type	Saccharide, polyol, and lipid transporters	Putative multiple sugar transporter	ABC.MS.P1; multiple sugar transport system permease protein
Apis cerana	Bifido_Acer_2	B3998	B3998_Bifido	B3998_Bifido_00472	K02040	ABC transporters, prokaryotic type	Phosphate and amino acid transporters	Phosphate transporter	pstS; phosphate transport system substrate-binding protein
Apis cerana	Bifido_Acer_2	B3998	B3998_Bifido	B3998_Bifido_00473	K02037	ABC transporters, prokaryotic type	Phosphate and amino acid transporters	Phosphate transporter	pstC; phosphate transport system permease protein
Apis cerana	Bifido_Acer_2	B3998	B3998_Bifido	B3998_Bifido_00474	K02038	ABC transporters, prokaryotic type	Phosphate and amino acid transporters	Phosphate transporter	pstA; phosphate transport system permease protein
Apis cerana	Bifido_Acer_2	B3998	B3998_Bifido	B3998_Bifido_00475	K02036	ABC transporters, prokaryotic type	Phosphate and amino acid transporters	Phosphate transporter	pstB; phosphate transport system ATP-binding protein [EC:7.3.2.1]
Apis cerana	Bifido_Acer_2	B3998	B3998_Bifido	B3998_Bifido_00505	K02027	ABC transporters, prokaryotic type	Saccharide, polyol, and lipid transporters	Putative multiple sugar transporter	ABC.MS.S; multiple sugar transport system substrate-binding protein
Apis cerana	Bifido_Acer_2	B3998	B3998_Bifido	B3998_Bifido_00506	K02025	ABC transporters, prokaryotic type	Saccharide, polyol, and lipid transporters	Putative multiple sugar transporter	ABC.MS.P; multiple sugar transport system permease protein
Apis cerana	Bifido_Acer_2	B3998	B3998_Bifido	B3998_Bifido_00506	K10118	ABC transporters, prokaryotic type	Saccharide, polyol, and lipid transporters	Raffinose/stachyose/melibiose transporter	msmF; raffinose/stachyose/melibiose transport system permease protein
Apis cerana	Bifido_Acer_2	B3998	B3998_Bifido	B3998_Bifido_00507	K02026	ABC transporters, prokaryotic type	Saccharide, polyol, and lipid transporters	Putative multiple sugar transporter	ABC.MS.P1; multiple sugar transport system permease protein
Apis cerana	Bifido_Acer_2	B3998	B3998_Bifido	B3998_Bifido_00517	K10117	ABC transporters, prokaryotic type	Saccharide, polyol, and lipid transporters	Raffinose/stachyose/melibiose transporter	msmE; raffinose/stachyose/melibiose transport system substrate-binding protein
Apis cerana	Bifido_Acer_2	B3998	B3998_Bifido	B3998_Bifido_00547	K10119	ABC transporters, prokaryotic type	Saccharide, polyol, and lipid transporters	Raffinose/stachyose/melibiose transporter	msmG; raffinose/stachyose/melibiose transport system permease protein
Apis cerana	Bifido_Acer_2	B3998	B3998_Bifido	B3998_Bifido_00550	K10117	ABC transporters, prokaryotic type	Saccharide, polyol, and lipid transporters	Raffinose/stachyose/melibiose transporter	msmE; raffinose/stachyose/melibiose transport system substrate-binding protein
Apis cerana	Bifido_Acer_2	B3998	B3998_Bifido	B3998_Bifido_00575	K02003	ABC transporters, prokaryotic type	ABC-2 type and other transporters	Putative ABC transporter	ABC.CD.A; putative ABC transport system ATP-binding protein
Apis cerana	Bifido_Acer_2	B3998	B3998_Bifido	B3998_Bifido_00576	K02004	ABC transporters, prokaryotic type	ABC-2 type and other transporters	Putative ABC transporter	ABC.CD.P; putative ABC transport system permease protein
Apis cerana	Bifido_Acer_2	B3998	B3998_Bifido	B3998_Bifido_00578	K02003	ABC transporters, prokaryotic type	ABC-2 type and other transporters	Putative ABC transporter	ABC.CD.A; putative ABC transport system ATP-binding protein
Apis cerana	Bifido_Acer_2	B3998	B3998_Bifido	B3998_Bifido_00579	K02004	ABC transporters, prokaryotic type	ABC-2 type and other transporters	Putative ABC transporter	ABC.CD.P; putative ABC transport system permease protein
Apis cerana	Bifido_Acer_2	B3998	B3998_Bifido	B3998_Bifido_00589	K10119	ABC transporters, prokaryotic type	Saccharide, polyol, and lipid transporters	Raffinose/stachyose/melibiose transporter	msmG; raffinose/stachyose/melibiose transport system permease protein
Apis cerana	Bifido_Acer_2	B3998	B3998_Bifido	B3998_Bifido_00591	K10117	ABC transporters, prokaryotic type	Saccharide, polyol, and lipid transporters	Raffinose/stachyose/melibiose transporter	msmE; raffinose/stachyose/melibiose transport system substrate-binding protein
Apis cerana	Bifido_Acer_2	B3998	B3998_Bifido	B3998_Bifido_00645	K02013	ABC transporters, prokaryotic type	Metallic cation, iron-siderophore and vitamin B12 transporters	Iron complex transporter	ABC.FEV.A; iron complex transport system ATP-binding protein [EC:7.2.2.-]
Apis cerana	Bifido_Acer_2	B3998	B3998_Bifido	B3998_Bifido_00646	K02015	ABC transporters, prokaryotic type	Metallic cation, iron-siderophore and vitamin B12 transporters	Iron complex transporter	ABC.FEV.P; iron complex transport system permease protein
Apis cerana	Bifido_Acer_2	B3998	B3998_Bifido	B3998_Bifido_00647	K02015	ABC transporters, prokaryotic type	Metallic cation, iron-siderophore and vitamin B12 transporters	Iron complex transporter	ABC.FEV.P; iron complex transport system permease protein
Apis cerana	Bifido_Acer_2	B3998	B3998_Bifido	B3998_Bifido_00648	K02015	ABC transporters, prokaryotic type	Metallic cation, iron-siderophore and vitamin B12 transporters	Iron complex transporter	ABC.FEV.P; iron complex transport system permease protein
Apis cerana	Bifido_Acer_2	B3998	B3998_Bifido	B3998_Bifido_00649	K02016	ABC transporters, prokaryotic type	Metallic cation, iron-siderophore and vitamin B12 transporters	Iron complex transporter	ABC.FEV.S; iron complex transport system substrate-binding protein
Apis cerana	Bifido_Acer_2	B3998	B3998_Bifido	B3998_Bifido_00658	K20490	ABC transporters, prokaryotic type	ABC-2 type and other transporters	Lantibiotic transporter	nisF, spaF, cprA, epiF; lantibiotic transport system ATP-binding protein
Apis cerana	Bifido_Acer_2	B3998	B3998_Bifido	B3998_Bifido_00658	K01990	ABC transporters, prokaryotic type	ABC-2 type and other transporters	ABC-2 type transporter	ABC-2.A; ABC-2 type transport system ATP-binding protein
Apis cerana	Bifido_Acer_2	B3998	B3998_Bifido	B3998_Bifido_00659	K20491	ABC transporters, prokaryotic type	ABC-2 type and other transporters	Lantibiotic transporter	nisE, spaE, cprB, epiE; lantibiotic transport system permease protein
Apis cerana	Bifido_Acer_2	B3998	B3998_Bifido	B3998_Bifido_00660	K20492	ABC transporters, prokaryotic type	ABC-2 type and other transporters	Lantibiotic transporter	nisG, spaG, cprC; lantibiotic transport system permease protein
Apis cerana	Bifido_Acer_2	B3998	B3998_Bifido	B3998_Bifido_00770	K02050	ABC transporters, prokaryotic type	Mineral and organic ion transporters	NitT/TauT family transporter	ABC.SN.P; NitT/TauT family transport system permease protein
Apis cerana	Bifido_Acer_2	B3998	B3998_Bifido	B3998_Bifido_00771	K02051	ABC transporters, prokaryotic type	Mineral and organic ion transporters	NitT/TauT family transporter	ABC.SN.S; NitT/TauT family transport system substrate-binding protein
Apis cerana	Bifido_Acer_2	B3998	B3998_Bifido	B3998_Bifido_00801	K02003	ABC transporters, prokaryotic type	ABC-2 type and other transporters	Putative ABC transporter	ABC.CD.A; putative ABC transport system ATP-binding protein
Apis cerana	Bifido_Acer_2	B3998	B3998_Bifido	B3998_Bifido_00825	K02026	ABC transporters, prokaryotic type	Saccharide, polyol, and lipid transporters	Putative multiple sugar transporter	ABC.MS.P1; multiple sugar transport system permease protein
Apis cerana	Bifido_Acer_2	B3998	B3998_Bifido	B3998_Bifido_00827	K10117	ABC transporters, prokaryotic type	Saccharide, polyol, and lipid transporters	Raffinose/stachyose/melibiose transporter	msmE; raffinose/stachyose/melibiose transport system substrate-binding protein
Apis cerana	Bifido_Acer_2	B3998	B3998_Bifido	B3998_Bifido_00828	K02025	ABC transporters, prokaryotic type	Saccharide, polyol, and lipid transporters	Putative multiple sugar transporter	ABC.MS.P; multiple sugar transport system permease protein
Apis cerana	Bifido_Acer_2	B3998	B3998_Bifido	B3998_Bifido_00893	K01990	ABC transporters, prokaryotic type	ABC-2 type and other transporters	ABC-2 type transporter	ABC-2.A; ABC-2 type transport system ATP-binding protein
Apis cerana	Bifido_Acer_2	B3998	B3998_Bifido	B3998_Bifido_00969	K02073	ABC transporters, prokaryotic type	Phosphate and amino acid transporters	D-Methionine transporter	metQ; D-methionine transport system substrate-binding protein
Apis cerana	Bifido_Acer_2	B3998	B3998_Bifido	B3998_Bifido_00970	K02073	ABC transporters, prokaryotic type	Phosphate and amino acid transporters	D-Methionine transporter	metQ; D-methionine transport system substrate-binding protein
Apis cerana	Bifido_Acer_2	B3998	B3998_Bifido	B3998_Bifido_00971	K02072	ABC transporters, prokaryotic type	Phosphate and amino acid transporters	D-Methionine transporter	metI; D-methionine transport system permease protein
Apis cerana	Bifido_Acer_2	B3998	B3998_Bifido	B3998_Bifido_00972	K02071	ABC transporters, prokaryotic type	Phosphate and amino acid transporters	D-Methionine transporter	metN; D-methionine transport system ATP-binding protein
Apis cerana	Bifido_Acer_2	B3998	B3998_Bifido	B3998_Bifido_00972	K02030	ABC transporters, prokaryotic type	Phosphate and amino acid transporters	Putative polar amino acid transporter	ABC.PA.S; polar amino acid transport system substrate-binding protein
Apis cerana	Bifido_Acer_2	B3998	B3998_Bifido	B3998_Bifido_00980	K02077	ABC transporters, prokaryotic type	Metallic cation, iron-siderophore and vitamin B12 transporters	Putative zinc/manganese transporter	ABC.ZM.S; zinc/manganese transport system substrate-binding protein
Apis cerana	Bifido_Acer_2	B3998	B3998_Bifido	B3998_Bifido_01020	K02034	ABC transporters, prokaryotic type	Peptide and nickel transporters	Peptides/nickel transporter	ABC.PE.P1; peptide/nickel transport system permease protein
Apis cerana	Bifido_Acer_2	B3998	B3998_Bifido	B3998_Bifido_01021	K02033	ABC transporters, prokaryotic type	Peptide and nickel transporters	Peptides/nickel transporter	ABC.PE.P; peptide/nickel transport system permease protein
Apis cerana	Bifido_Acer_2	B3998	B3998_Bifido	B3998_Bifido_01022	K02035	ABC transporters, prokaryotic type	Peptide and nickel transporters	Peptides/nickel transporter	ABC.PE.S; peptide/nickel transport system substrate-binding protein
Apis cerana	Bifido_Acer_2	B3998	B3998_Bifido	B3998_Bifido_01027	K02028	ABC transporters, prokaryotic type	Phosphate and amino acid transporters	Putative polar amino acid transporter	ABC.PA.A; polar amino acid transport system ATP-binding protein [EC:7.4.2.1]
Apis cerana	Bifido_Acer_2	B3998	B3998_Bifido	B3998_Bifido_01027	K02030	ABC transporters, prokaryotic type	Phosphate and amino acid transporters	Putative polar amino acid transporter	ABC.PA.S; polar amino acid transport system substrate-binding protein
Apis cerana	Bifido_Acer_2	B3998	B3998_Bifido	B3998_Bifido_01028	K02029	ABC transporters, prokaryotic type	Phosphate and amino acid transporters	Putative polar amino acid transporter	ABC.PA.P; polar amino acid transport system permease protein
Apis cerana	Bifido_Acer_2	B3998	B3998_Bifido	B3998_Bifido_01029	K02030	ABC transporters, prokaryotic type	Phosphate and amino acid transporters	Putative polar amino acid transporter	ABC.PA.S; polar amino acid transport system substrate-binding protein
Apis cerana	Bifido_Acer_2	B3998	B3998_Bifido	B3998_Bifido_01032	K09811	ABC transporters, prokaryotic type	ABC-2 type and other transporters	Cell division transporter	ftsX; cell division transport system permease protein
Apis cerana	Bifido_Acer_2	B3998	B3998_Bifido	B3998_Bifido_01033	K09812	ABC transporters, prokaryotic type	ABC-2 type and other transporters	Cell division transporter	ftsE; cell division transport system ATP-binding protein
Apis cerana	Bifido_Acer_2	B3998	B3998_Bifido	B3998_Bifido_01043	K01990	ABC transporters, prokaryotic type	ABC-2 type and other transporters	ABC-2 type transporter	ABC-2.A; ABC-2 type transport system ATP-binding protein
Apis cerana	Bifido_Acer_2	B3998	B3998_Bifido	B3998_Bifido_01069	K01990	ABC transporters, prokaryotic type	ABC-2 type and other transporters	ABC-2 type transporter	ABC-2.A; ABC-2 type transport system ATP-binding protein
Apis cerana	Bifido_Acer_2	B3998	B3998_Bifido	B3998_Bifido_01130	K10119	ABC transporters, prokaryotic type	Saccharide, polyol, and lipid transporters	Raffinose/stachyose/melibiose transporter	msmG; raffinose/stachyose/melibiose transport system permease protein
Apis cerana	Bifido_Acer_2	B3998	B3998_Bifido	B3998_Bifido_01130	K02026	ABC transporters, prokaryotic type	Saccharide, polyol, and lipid transporters	Putative multiple sugar transporter	ABC.MS.P1; multiple sugar transport system permease protein
Apis cerana	Bifido_Acer_2	B3998	B3998_Bifido	B3998_Bifido_01131	K10118	ABC transporters, prokaryotic type	Saccharide, polyol, and lipid transporters	Raffinose/stachyose/melibiose transporter	msmF; raffinose/stachyose/melibiose transport system permease protein
Apis cerana	Bifido_Acer_2	B3998	B3998_Bifido	B3998_Bifido_01131	K02025	ABC transporters, prokaryotic type	Saccharide, polyol, and lipid transporters	Putative multiple sugar transporter	ABC.MS.P; multiple sugar transport system permease protein
Apis cerana	Bifido_Acer_2	B3998	B3998_Bifido	B3998_Bifido_01132	K10117	ABC transporters, prokaryotic type	Saccharide, polyol, and lipid transporters	Raffinose/stachyose/melibiose transporter	msmE; raffinose/stachyose/melibiose transport system substrate-binding protein
Apis cerana	Bifido_Acer_2	B3998	B3998_Bifido	B3998_Bifido_01151	K10119	ABC transporters, prokaryotic type	Saccharide, polyol, and lipid transporters	Raffinose/stachyose/melibiose transporter	msmG; raffinose/stachyose/melibiose transport system permease protein
Apis cerana	Bifido_Acer_2	B3998	B3998_Bifido	B3998_Bifido_01153	K10117	ABC transporters, prokaryotic type	Saccharide, polyol, and lipid transporters	Raffinose/stachyose/melibiose transporter	msmE; raffinose/stachyose/melibiose transport system substrate-binding protein
Apis cerana	Bifido_Acer_2	B3998	B3998_Bifido	B3998_Bifido_01186	K02030	ABC transporters, prokaryotic type	Phosphate and amino acid transporters	Putative polar amino acid transporter	ABC.PA.S; polar amino acid transport system substrate-binding protein
Apis cerana	Bifido_Acer_2	B3998	B3998_Bifido	B3998_Bifido_01188	K02028	ABC transporters, prokaryotic type	Phosphate and amino acid transporters	Putative polar amino acid transporter	ABC.PA.A; polar amino acid transport system ATP-binding protein [EC:7.4.2.1]
Apis cerana	Bifido_Acer_2	B3998	B3998_Bifido	B3998_Bifido_01188	K02030	ABC transporters, prokaryotic type	Phosphate and amino acid transporters	Putative polar amino acid transporter	ABC.PA.S; polar amino acid transport system substrate-binding protein
Apis cerana	Bifido_Acer_2	B3998	B3998_Bifido	B3998_Bifido_01197	K02025	ABC transporters, prokaryotic type	Saccharide, polyol, and lipid transporters	Putative multiple sugar transporter	ABC.MS.P; multiple sugar transport system permease protein
Apis cerana	Bifido_Acer_2	B3998	B3998_Bifido	B3998_Bifido_01198	K10117	ABC transporters, prokaryotic type	Saccharide, polyol, and lipid transporters	Raffinose/stachyose/melibiose transporter	msmE; raffinose/stachyose/melibiose transport system substrate-binding protein
Apis cerana	Bifido_Acer_2	B3998	B3998_Bifido	B3998_Bifido_01198	K02027	ABC transporters, prokaryotic type	Saccharide, polyol, and lipid transporters	Putative multiple sugar transporter	ABC.MS.S; multiple sugar transport system substrate-binding protein
Apis cerana	Bifido_Acer_2	B3998	B3998_Bifido	B3998_Bifido_01247	K01999	ABC transporters, prokaryotic type	Phosphate and amino acid transporters	Branched-chain amino acid transporter	livK; branched-chain amino acid transport system substrate-binding protein
Apis cerana	Bifido_Acer_2	B3998	B3998_Bifido	B3998_Bifido_01248	K01998	ABC transporters, prokaryotic type	Phosphate and amino acid transporters	Branched-chain amino acid transporter	livM; branched-chain amino acid transport system permease protein
Apis cerana	Bifido_Acer_2	B3998	B3998_Bifido	B3998_Bifido_01248	K01997	ABC transporters, prokaryotic type	Phosphate and amino acid transporters	Branched-chain amino acid transporter	livH; branched-chain amino acid transport system permease protein
Apis cerana	Bifido_Acer_2	B3998	B3998_Bifido	B3998_Bifido_01249	K01996	ABC transporters, prokaryotic type	Phosphate and amino acid transporters	Branched-chain amino acid transporter	livF; branched-chain amino acid transport system ATP-binding protein
Apis cerana	Bifido_Acer_2	B3998	B3998_Bifido	B3998_Bifido_01336	K02030	ABC transporters, prokaryotic type	Phosphate and amino acid transporters	Putative polar amino acid transporter	ABC.PA.S; polar amino acid transport system substrate-binding protein
Apis cerana	Bifido_Acer_2	B3998	B3998_Bifido	B3998_Bifido_01337	K02028	ABC transporters, prokaryotic type	Phosphate and amino acid transporters	Putative polar amino acid transporter	ABC.PA.A; polar amino acid transport system ATP-binding protein [EC:7.4.2.1]
Apis cerana	Bifido_Acer_2	B3998	B3998_Bifido	B3998_Bifido_01337	K02030	ABC transporters, prokaryotic type	Phosphate and amino acid transporters	Putative polar amino acid transporter	ABC.PA.S; polar amino acid transport system substrate-binding protein
Apis cerana	Bifido_Acer_2	B3998	B3998_Bifido	B3998_Bifido_01339	K02029	ABC transporters, prokaryotic type	Phosphate and amino acid transporters	Putative polar amino acid transporter	ABC.PA.P; polar amino acid transport system permease protein
Apis cerana	Bifido_Acer_2	B3998	B3998_Bifido	B3998_Bifido_01367	K02035	ABC transporters, prokaryotic type	Peptide and nickel transporters	Peptides/nickel transporter	ABC.PE.S; peptide/nickel transport system substrate-binding protein
Apis cerana	Bifido_Acer_2	B3998	B3998_Bifido	B3998_Bifido_01379	K01992	ABC transporters, prokaryotic type	ABC-2 type and other transporters	ABC-2 type transporter	ABC-2.P; ABC-2 type transport system permease protein
Apis cerana	Bifido_Acer_2	B3998	B3998_Bifido	B3998_Bifido_01391	K03475	Phosphotransferase system (PTS)	Enzyme II [TC:4.A]	Ascorbate-specific II component	ulaA, sgaT; ascorbate PTS system EIIC component
Apis cerana	Bifido_Acer_2	B3998	B3998_Bifido	B3998_Bifido_01392	K02822	Phosphotransferase system (PTS)	Enzyme II [TC:4.A]	Ascorbate-specific II component	ulaB, sgaB; ascorbate PTS system EIIB component [EC:2.7.1.194]
Apis cerana	Bifido_Acer_2	B3998	B3998_Bifido	B3998_Bifido_01393	K02821	Phosphotransferase system (PTS)	Enzyme II [TC:4.A]	Ascorbate-specific II component	ulaC, sgaA; ascorbate PTS system EIIA or EIIAB component [EC:2.7.1.194]
Apis cerana	Bifido_Acer_2	B3998	B3998_Bifido	B3998_Bifido_01399	K03475	Phosphotransferase system (PTS)	Enzyme II [TC:4.A]	Ascorbate-specific II component	ulaA, sgaT; ascorbate PTS system EIIC component
Apis cerana	Bifido_Acer_2	B3998	B3998_Bifido	B3998_Bifido_01400	K02822	Phosphotransferase system (PTS)	Enzyme II [TC:4.A]	Ascorbate-specific II component	ulaB, sgaB; ascorbate PTS system EIIB component [EC:2.7.1.194]
Apis cerana	Bifido_Acer_2	B3998	B3998_Bifido	B3998_Bifido_01401	K02821	Phosphotransferase system (PTS)	Enzyme II [TC:4.A]	Ascorbate-specific II component	ulaC, sgaA; ascorbate PTS system EIIA or EIIAB component [EC:2.7.1.194]
Apis cerana	Bifido_Acer_2	B3998	B3998_Bifido	B3998_Bifido_01410	K02027	ABC transporters, prokaryotic type	Saccharide, polyol, and lipid transporters	Putative multiple sugar transporter	ABC.MS.S; multiple sugar transport system substrate-binding protein
Apis cerana	Bifido_Acer_2	B3998	B3998_Bifido	B3998_Bifido_01411	K02025	ABC transporters, prokaryotic type	Saccharide, polyol, and lipid transporters	Putative multiple sugar transporter	ABC.MS.P; multiple sugar transport system permease protein
Apis cerana	Bifido_Acer_2	B3998	B3998_Bifido	B3998_Bifido_01412	K17246	ABC transporters, prokaryotic type	Saccharide, polyol, and lipid transporters	Putative chitobiose transporter	chiG; putative chitobiose transport system permease protein
Apis cerana	Bifido_Acer_2	B3998	B3998_Bifido	B3998_Bifido_01412	K02026	ABC transporters, prokaryotic type	Saccharide, polyol, and lipid transporters	Putative multiple sugar transporter	ABC.MS.P1; multiple sugar transport system permease protein
Apis cerana	Bifido_Acer_2	B3998	B3998_Bifido	B3998_Bifido_01447	K02004	ABC transporters, prokaryotic type	ABC-2 type and other transporters	Putative ABC transporter	ABC.CD.P; putative ABC transport system permease protein
Apis cerana	Bifido_Acer_2	B3998	B3998_Bifido	B3998_Bifido_01493	K15580	ABC transporters, prokaryotic type	Peptide and nickel transporters	Oligopeptide transporter	oppA, mppA; oligopeptide transport system substrate-binding protein
Apis cerana	Bifido_Acer_2	B3998	B3998_Bifido	B3998_Bifido_01493	K02035	ABC transporters, prokaryotic type	Peptide and nickel transporters	Peptides/nickel transporter	ABC.PE.S; peptide/nickel transport system substrate-binding protein
Apis cerana	Bifido_Acer_2	B3998	B3998_Bifido	B3998_Bifido_01494	K15580	ABC transporters, prokaryotic type	Peptide and nickel transporters	Oligopeptide transporter	oppA, mppA; oligopeptide transport system substrate-binding protein
Apis cerana	Bifido_Acer_2	B3998	B3998_Bifido	B3998_Bifido_01494	K02035	ABC transporters, prokaryotic type	Peptide and nickel transporters	Peptides/nickel transporter	ABC.PE.S; peptide/nickel transport system substrate-binding protein
Apis cerana	Bifido_Acer_2	B3998	B3998_Bifido	B3998_Bifido_01495	K15581	ABC transporters, prokaryotic type	Peptide and nickel transporters	Oligopeptide transporter	oppB; oligopeptide transport system permease protein
Apis cerana	Bifido_Acer_2	B3998	B3998_Bifido	B3998_Bifido_01495	K02033	ABC transporters, prokaryotic type	Peptide and nickel transporters	Peptides/nickel transporter	ABC.PE.P; peptide/nickel transport system permease protein
Apis cerana	Bifido_Acer_2	B3998	B3998_Bifido	B3998_Bifido_01496	K02034	ABC transporters, prokaryotic type	Peptide and nickel transporters	Peptides/nickel transporter	ABC.PE.P1; peptide/nickel transport system permease protein
Apis cerana	Bifido_Acer_2	B3998	B3998_Bifido	B3998_Bifido_01497	K02031	ABC transporters, prokaryotic type	Peptide and nickel transporters	Peptides/nickel transporter	ddpD; peptide/nickel transport system ATP-binding protein
Apis cerana	Bifido_Acer_2	B3998	B3998_Bifido	B3998_Bifido_01497	K02032	ABC transporters, prokaryotic type	Peptide and nickel transporters	Peptides/nickel transporter	ddpF; peptide/nickel transport system ATP-binding protein
Apis cerana	Bifido_Acer_2	B3998	B3998_Bifido	B3998_Bifido_01522	K10117	ABC transporters, prokaryotic type	Saccharide, polyol, and lipid transporters	Raffinose/stachyose/melibiose transporter	msmE; raffinose/stachyose/melibiose transport system substrate-binding protein
Apis cerana	Bifido_Acer_2	B3998	B3998_Bifido	B3998_Bifido_01544	K10008	ABC transporters, prokaryotic type	Phosphate and amino acid transporters	Glutamate transporter	gluA; glutamate transport system ATP-binding protein [EC:7.4.2.1]
Apis cerana	Bifido_Acer_2	B3998	B3998_Bifido	B3998_Bifido_01544	K02028	ABC transporters, prokaryotic type	Phosphate and amino acid transporters	Putative polar amino acid transporter	ABC.PA.A; polar amino acid transport system ATP-binding protein [EC:7.4.2.1]
Apis cerana	Bifido_Acer_2	B3998	B3998_Bifido	B3998_Bifido_01544	K02030	ABC transporters, prokaryotic type	Phosphate and amino acid transporters	Putative polar amino acid transporter	ABC.PA.S; polar amino acid transport system substrate-binding protein
Apis cerana	Bifido_Acer_2	B3998	B3998_Bifido	B3998_Bifido_01545	K10005	ABC transporters, prokaryotic type	Phosphate and amino acid transporters	Glutamate transporter	gluB; glutamate transport system substrate-binding protein
Apis cerana	Bifido_Acer_2	B3998	B3998_Bifido	B3998_Bifido_01545	K02030	ABC transporters, prokaryotic type	Phosphate and amino acid transporters	Putative polar amino acid transporter	ABC.PA.S; polar amino acid transport system substrate-binding protein
Apis cerana	Bifido_Acer_2	B3998	B3998_Bifido	B3998_Bifido_01546	K10006	ABC transporters, prokaryotic type	Phosphate and amino acid transporters	Glutamate transporter	gluC; glutamate transport system permease protein
Apis cerana	Bifido_Acer_2	B3998	B3998_Bifido	B3998_Bifido_01547	K10007	ABC transporters, prokaryotic type	Phosphate and amino acid transporters	Glutamate transporter	gluD; glutamate transport system permease protein
Apis cerana	Bifido_Acer_2	B3998	B3998_Bifido	B3998_Bifido_01549	K02028	ABC transporters, prokaryotic type	Phosphate and amino acid transporters	Putative polar amino acid transporter	ABC.PA.A; polar amino acid transport system ATP-binding protein [EC:7.4.2.1]
Apis cerana	Bifido_Acer_2	B3998	B3998_Bifido	B3998_Bifido_01549	K02030	ABC transporters, prokaryotic type	Phosphate and amino acid transporters	Putative polar amino acid transporter	ABC.PA.S; polar amino acid transport system substrate-binding protein
Apis cerana	Bifido_Acer_2	B3998	B3998_Bifido	B3998_Bifido_01550	K10037	ABC transporters, prokaryotic type	Phosphate and amino acid transporters	Glutamine transporter	glnP; glutamine transport system permease protein
Apis cerana	Bifido_Acer_2	B3998	B3998_Bifido	B3998_Bifido_01550	K10036	ABC transporters, prokaryotic type	Phosphate and amino acid transporters	Glutamine transporter	glnH; glutamine transport system substrate-binding protein
Apis cerana	Bifido_Acer_2	B3998	B3998_Bifido	B3998_Bifido_01550	K02029	ABC transporters, prokaryotic type	Phosphate and amino acid transporters	Putative polar amino acid transporter	ABC.PA.P; polar amino acid transport system permease protein
Apis cerana	Bifido_Acer_2	B3998	B3998_Bifido	B3998_Bifido_01550	K02030	ABC transporters, prokaryotic type	Phosphate and amino acid transporters	Putative polar amino acid transporter	ABC.PA.S; polar amino acid transport system substrate-binding protein
Apis cerana	Bifido_Acer_2	B3998	B3998_Bifido	B3998_Bifido_01558	K23508	ABC transporters, prokaryotic type	Saccharide, polyol, and lipid transporters	Galactofuranose transporter	ytfQ; galactofuranose transport system substrate-binding protein
Apis cerana	Bifido_Acer_2	B3998	B3998_Bifido	B3998_Bifido_01558	K10439	ABC transporters, prokaryotic type	Saccharide, polyol, and lipid transporters	Ribose transporter	rbsB; ribose transport system substrate-binding protein
Apis cerana	Bifido_Acer_2	B3998	B3998_Bifido	B3998_Bifido_01559	K10820	ABC transporters, prokaryotic type	Saccharide, polyol, and lipid transporters	Galactofuranose transporter	ytfR; galactofuranose transport system ATP-binding protein [EC:7.5.2.9]
Apis cerana	Bifido_Acer_2	B3998	B3998_Bifido	B3998_Bifido_01602	K10005	ABC transporters, prokaryotic type	Phosphate and amino acid transporters	Glutamate transporter	gluB; glutamate transport system substrate-binding protein
Apis cerana	Bifido_Acer_2	B3998	B3998_Bifido	B3998_Bifido_01602	K02030	ABC transporters, prokaryotic type	Phosphate and amino acid transporters	Putative polar amino acid transporter	ABC.PA.S; polar amino acid transport system substrate-binding protein
Apis cerana	Bifido_Acer_2	B3998	B3998_Bifido	B3998_Bifido_01613	K02027	ABC transporters, prokaryotic type	Saccharide, polyol, and lipid transporters	Putative multiple sugar transporter	ABC.MS.S; multiple sugar transport system substrate-binding protein
Apis cerana	Bifido_Acer_2	B3998	B3998_Bifido	B3998_Bifido_01615	K02026	ABC transporters, prokaryotic type	Saccharide, polyol, and lipid transporters	Putative multiple sugar transporter	ABC.MS.P1; multiple sugar transport system permease protein
Apis cerana	Bifido_Acer_2	B3998	B3998_Bifido	B3998_Bifido_01669	K20460	ABC transporters, prokaryotic type	ABC-2 type and other transporters	Lantibiotic transporter	nukE, mcdE, sboE; lantibiotic transport system permease protein
Apis cerana	Bifido_Acer_2	B3998	B3998_Bifido	B3998_Bifido_01670	K20459	ABC transporters, prokaryotic type	ABC-2 type and other transporters	Lantibiotic transporter	nukF, mcdF, sboF; lantibiotic transport system ATP-binding protein
Apis cerana	Bifido_Acer_2	B3998	B3998_Bifido	B3998_Bifido_01670	K01990	ABC transporters, prokaryotic type	ABC-2 type and other transporters	ABC-2 type transporter	ABC-2.A; ABC-2 type transport system ATP-binding protein
Apis cerana	Bifido_Acer_2	B3998	B3998_Bifido	B3998_Bifido_01674	K01990	ABC transporters, prokaryotic type	ABC-2 type and other transporters	ABC-2 type transporter	ABC-2.A; ABC-2 type transport system ATP-binding protein
Apis cerana	Bifido_Acer_2	B3998	B3998_Bifido	B3998_Bifido_01746	K10547	ABC transporters, prokaryotic type	Saccharide, polyol, and lipid transporters	Multiple sugar transporter	ABC.GGU.P, gguB; putative multiple sugar transport system permease protein
Apis cerana	Bifido_Acer_2	B3998	B3998_Bifido	B3998_Bifido_01747	K10548	ABC transporters, prokaryotic type	Saccharide, polyol, and lipid transporters	Multiple sugar transporter	ABC.GGU.A, gguA; putative multiple sugar transport system ATP-binding protein [EC:7.5.2.-]
Apis cerana	Bifido_Acer_2	B3998	B3998_Bifido	B3998_Bifido_01748	K10546	ABC transporters, prokaryotic type	Saccharide, polyol, and lipid transporters	Multiple sugar transporter	ABC.GGU.S, chvE; putative multiple sugar transport system substrate-binding protein
Apis cerana	Bifido_Acer_2	B3998	B3998_Bifido	B3998_Bifido_01783	K09013	ABC transporters, prokaryotic type	ABC-2 type and other transporters	Orphan ABC ATPase	sufC; Fe-S cluster assembly ATP-binding protein
Apis cerana	Bifido_Acer_2	B3998	B3998_Bifido	B3998_Bifido_01804	K01990	ABC transporters, prokaryotic type	ABC-2 type and other transporters	ABC-2 type transporter	ABC-2.A; ABC-2 type transport system ATP-binding protein
Apis cerana	Bifido_Acer_2	B3998	B3998_Bifido	B3998_Bifido_01821	K20459	ABC transporters, prokaryotic type	ABC-2 type and other transporters	Lantibiotic transporter	nukF, mcdF, sboF; lantibiotic transport system ATP-binding protein
Apis cerana	Bifido_Acer_2	B3998	B3998_Bifido	B3998_Bifido_01821	K01990	ABC transporters, prokaryotic type	ABC-2 type and other transporters	ABC-2 type transporter	ABC-2.A; ABC-2 type transport system ATP-binding protein
Apis cerana	Bifido_Acer_2	B3998	B3998_Bifido	B3998_Bifido_01822	K20460	ABC transporters, prokaryotic type	ABC-2 type and other transporters	Lantibiotic transporter	nukE, mcdE, sboE; lantibiotic transport system permease protein
Apis cerana	Bifido_Acer_2	B3998	B3998_Bifido	B3998_Bifido_01823	K20461	ABC transporters, prokaryotic type	ABC-2 type and other transporters	Lantibiotic transporter	nukG, mcdG, sboG; lantibiotic transport system permease protein
Apis cerana	Bifido_Acer_2	B3998	B3998_Bifido	B3998_Bifido_01885	K01992	ABC transporters, prokaryotic type	ABC-2 type and other transporters	ABC-2 type transporter	ABC-2.P; ABC-2 type transport system permease protein
Apis cerana	Bifido_Acer_2	B3998	B3998_Bifido	B3998_Bifido_01888	K02050	ABC transporters, prokaryotic type	Mineral and organic ion transporters	NitT/TauT family transporter	ABC.SN.P; NitT/TauT family transport system permease protein
Apis cerana	Bifido_Acer_2	B3998	B3998_Bifido	B3998_Bifido_01889	K02049	ABC transporters, prokaryotic type	Mineral and organic ion transporters	NitT/TauT family transporter	ABC.SN.A; NitT/TauT family transport system ATP-binding protein
Apis cerana	Bifido_Acer_1	B4001	B4001_Bifido	B4001_Bifido_00012	K01990	ABC transporters, prokaryotic type	ABC-2 type and other transporters	ABC-2 type transporter	ABC-2.A; ABC-2 type transport system ATP-binding protein
Apis cerana	Bifido_Acer_1	B4001	B4001_Bifido	B4001_Bifido_00048	K09812	ABC transporters, prokaryotic type	ABC-2 type and other transporters	Cell division transporter	ftsE; cell division transport system ATP-binding protein
Apis cerana	Bifido_Acer_1	B4001	B4001_Bifido	B4001_Bifido_00049	K09811	ABC transporters, prokaryotic type	ABC-2 type and other transporters	Cell division transporter	ftsX; cell division transport system permease protein
Apis cerana	Bifido_Acer_1	B4001	B4001_Bifido	B4001_Bifido_00052	K02030	ABC transporters, prokaryotic type	Phosphate and amino acid transporters	Putative polar amino acid transporter	ABC.PA.S; polar amino acid transport system substrate-binding protein
Apis cerana	Bifido_Acer_1	B4001	B4001_Bifido	B4001_Bifido_00053	K02029	ABC transporters, prokaryotic type	Phosphate and amino acid transporters	Putative polar amino acid transporter	ABC.PA.P; polar amino acid transport system permease protein
Apis cerana	Bifido_Acer_1	B4001	B4001_Bifido	B4001_Bifido_00054	K02028	ABC transporters, prokaryotic type	Phosphate and amino acid transporters	Putative polar amino acid transporter	ABC.PA.A; polar amino acid transport system ATP-binding protein [EC:7.4.2.1]
Apis cerana	Bifido_Acer_1	B4001	B4001_Bifido	B4001_Bifido_00054	K02030	ABC transporters, prokaryotic type	Phosphate and amino acid transporters	Putative polar amino acid transporter	ABC.PA.S; polar amino acid transport system substrate-binding protein
Apis cerana	Bifido_Acer_1	B4001	B4001_Bifido	B4001_Bifido_00059	K02035	ABC transporters, prokaryotic type	Peptide and nickel transporters	Peptides/nickel transporter	ABC.PE.S; peptide/nickel transport system substrate-binding protein
Apis cerana	Bifido_Acer_1	B4001	B4001_Bifido	B4001_Bifido_00060	K02033	ABC transporters, prokaryotic type	Peptide and nickel transporters	Peptides/nickel transporter	ABC.PE.P; peptide/nickel transport system permease protein
Apis cerana	Bifido_Acer_1	B4001	B4001_Bifido	B4001_Bifido_00061	K02034	ABC transporters, prokaryotic type	Peptide and nickel transporters	Peptides/nickel transporter	ABC.PE.P1; peptide/nickel transport system permease protein
Apis cerana	Bifido_Acer_1	B4001	B4001_Bifido	B4001_Bifido_00067	K02027	ABC transporters, prokaryotic type	Saccharide, polyol, and lipid transporters	Putative multiple sugar transporter	ABC.MS.S; multiple sugar transport system substrate-binding protein
Apis cerana	Bifido_Acer_1	B4001	B4001_Bifido	B4001_Bifido_00101	K02077	ABC transporters, prokaryotic type	Metallic cation, iron-siderophore and vitamin B12 transporters	Putative zinc/manganese transporter	ABC.ZM.S; zinc/manganese transport system substrate-binding protein
Apis cerana	Bifido_Acer_1	B4001	B4001_Bifido	B4001_Bifido_00109	K02071	ABC transporters, prokaryotic type	Phosphate and amino acid transporters	D-Methionine transporter	metN; D-methionine transport system ATP-binding protein
Apis cerana	Bifido_Acer_1	B4001	B4001_Bifido	B4001_Bifido_00109	K02030	ABC transporters, prokaryotic type	Phosphate and amino acid transporters	Putative polar amino acid transporter	ABC.PA.S; polar amino acid transport system substrate-binding protein
Apis cerana	Bifido_Acer_1	B4001	B4001_Bifido	B4001_Bifido_00110	K02072	ABC transporters, prokaryotic type	Phosphate and amino acid transporters	D-Methionine transporter	metI; D-methionine transport system permease protein
Apis cerana	Bifido_Acer_1	B4001	B4001_Bifido	B4001_Bifido_00111	K02073	ABC transporters, prokaryotic type	Phosphate and amino acid transporters	D-Methionine transporter	metQ; D-methionine transport system substrate-binding protein
Apis cerana	Bifido_Acer_1	B4001	B4001_Bifido	B4001_Bifido_00112	K02073	ABC transporters, prokaryotic type	Phosphate and amino acid transporters	D-Methionine transporter	metQ; D-methionine transport system substrate-binding protein
Apis cerana	Bifido_Acer_1	B4001	B4001_Bifido	B4001_Bifido_00115	K01990	ABC transporters, prokaryotic type	ABC-2 type and other transporters	ABC-2 type transporter	ABC-2.A; ABC-2 type transport system ATP-binding protein
Apis cerana	Bifido_Acer_1	B4001	B4001_Bifido	B4001_Bifido_00239	K02003	ABC transporters, prokaryotic type	ABC-2 type and other transporters	Putative ABC transporter	ABC.CD.A; putative ABC transport system ATP-binding protein
Apis cerana	Bifido_Acer_1	B4001	B4001_Bifido	B4001_Bifido_00240	K02004	ABC transporters, prokaryotic type	ABC-2 type and other transporters	Putative ABC transporter	ABC.CD.P; putative ABC transport system permease protein
Apis cerana	Bifido_Acer_1	B4001	B4001_Bifido	B4001_Bifido_00253	K02049	ABC transporters, prokaryotic type	Mineral and organic ion transporters	NitT/TauT family transporter	ABC.SN.A; NitT/TauT family transport system ATP-binding protein
Apis cerana	Bifido_Acer_1	B4001	B4001_Bifido	B4001_Bifido_00254	K02050	ABC transporters, prokaryotic type	Mineral and organic ion transporters	NitT/TauT family transporter	ABC.SN.P; NitT/TauT family transport system permease protein
Apis cerana	Bifido_Acer_1	B4001	B4001_Bifido	B4001_Bifido_00257	K01992	ABC transporters, prokaryotic type	ABC-2 type and other transporters	ABC-2 type transporter	ABC-2.P; ABC-2 type transport system permease protein
Apis cerana	Bifido_Acer_1	B4001	B4001_Bifido	B4001_Bifido_00328	K01990	ABC transporters, prokaryotic type	ABC-2 type and other transporters	ABC-2 type transporter	ABC-2.A; ABC-2 type transport system ATP-binding protein
Apis cerana	Bifido_Acer_1	B4001	B4001_Bifido	B4001_Bifido_00349	K09013	ABC transporters, prokaryotic type	ABC-2 type and other transporters	Orphan ABC ATPase	sufC; Fe-S cluster assembly ATP-binding protein
Apis cerana	Bifido_Acer_1	B4001	B4001_Bifido	B4001_Bifido_00384	K10546	ABC transporters, prokaryotic type	Saccharide, polyol, and lipid transporters	Multiple sugar transporter	ABC.GGU.S, chvE; putative multiple sugar transport system substrate-binding protein
Apis cerana	Bifido_Acer_1	B4001	B4001_Bifido	B4001_Bifido_00385	K10548	ABC transporters, prokaryotic type	Saccharide, polyol, and lipid transporters	Multiple sugar transporter	ABC.GGU.A, gguA; putative multiple sugar transport system ATP-binding protein [EC:7.5.2.-]
Apis cerana	Bifido_Acer_1	B4001	B4001_Bifido	B4001_Bifido_00386	K10547	ABC transporters, prokaryotic type	Saccharide, polyol, and lipid transporters	Multiple sugar transporter	ABC.GGU.P, gguB; putative multiple sugar transport system permease protein
Apis cerana	Bifido_Acer_1	B4001	B4001_Bifido	B4001_Bifido_00461	K20459	ABC transporters, prokaryotic type	ABC-2 type and other transporters	Lantibiotic transporter	nukF, mcdF, sboF; lantibiotic transport system ATP-binding protein
Apis cerana	Bifido_Acer_1	B4001	B4001_Bifido	B4001_Bifido_00461	K01990	ABC transporters, prokaryotic type	ABC-2 type and other transporters	ABC-2 type transporter	ABC-2.A; ABC-2 type transport system ATP-binding protein
Apis cerana	Bifido_Acer_1	B4001	B4001_Bifido	B4001_Bifido_00462	K20460	ABC transporters, prokaryotic type	ABC-2 type and other transporters	Lantibiotic transporter	nukE, mcdE, sboE; lantibiotic transport system permease protein
Apis cerana	Bifido_Acer_1	B4001	B4001_Bifido	B4001_Bifido_00522	K02026	ABC transporters, prokaryotic type	Saccharide, polyol, and lipid transporters	Putative multiple sugar transporter	ABC.MS.P1; multiple sugar transport system permease protein
Apis cerana	Bifido_Acer_1	B4001	B4001_Bifido	B4001_Bifido_00535	K10005	ABC transporters, prokaryotic type	Phosphate and amino acid transporters	Glutamate transporter	gluB; glutamate transport system substrate-binding protein
Apis cerana	Bifido_Acer_1	B4001	B4001_Bifido	B4001_Bifido_00535	K02030	ABC transporters, prokaryotic type	Phosphate and amino acid transporters	Putative polar amino acid transporter	ABC.PA.S; polar amino acid transport system substrate-binding protein
Apis cerana	Bifido_Acer_1	B4001	B4001_Bifido	B4001_Bifido_00580	K10037	ABC transporters, prokaryotic type	Phosphate and amino acid transporters	Glutamine transporter	glnP; glutamine transport system permease protein
Apis cerana	Bifido_Acer_1	B4001	B4001_Bifido	B4001_Bifido_00580	K10036	ABC transporters, prokaryotic type	Phosphate and amino acid transporters	Glutamine transporter	glnH; glutamine transport system substrate-binding protein
Apis cerana	Bifido_Acer_1	B4001	B4001_Bifido	B4001_Bifido_00580	K02029	ABC transporters, prokaryotic type	Phosphate and amino acid transporters	Putative polar amino acid transporter	ABC.PA.P; polar amino acid transport system permease protein
Apis cerana	Bifido_Acer_1	B4001	B4001_Bifido	B4001_Bifido_00580	K02030	ABC transporters, prokaryotic type	Phosphate and amino acid transporters	Putative polar amino acid transporter	ABC.PA.S; polar amino acid transport system substrate-binding protein
Apis cerana	Bifido_Acer_1	B4001	B4001_Bifido	B4001_Bifido_00581	K02028	ABC transporters, prokaryotic type	Phosphate and amino acid transporters	Putative polar amino acid transporter	ABC.PA.A; polar amino acid transport system ATP-binding protein [EC:7.4.2.1]
Apis cerana	Bifido_Acer_1	B4001	B4001_Bifido	B4001_Bifido_00581	K02030	ABC transporters, prokaryotic type	Phosphate and amino acid transporters	Putative polar amino acid transporter	ABC.PA.S; polar amino acid transport system substrate-binding protein
Apis cerana	Bifido_Acer_1	B4001	B4001_Bifido	B4001_Bifido_00583	K10007	ABC transporters, prokaryotic type	Phosphate and amino acid transporters	Glutamate transporter	gluD; glutamate transport system permease protein
Apis cerana	Bifido_Acer_1	B4001	B4001_Bifido	B4001_Bifido_00584	K10006	ABC transporters, prokaryotic type	Phosphate and amino acid transporters	Glutamate transporter	gluC; glutamate transport system permease protein
Apis cerana	Bifido_Acer_1	B4001	B4001_Bifido	B4001_Bifido_00585	K10005	ABC transporters, prokaryotic type	Phosphate and amino acid transporters	Glutamate transporter	gluB; glutamate transport system substrate-binding protein
Apis cerana	Bifido_Acer_1	B4001	B4001_Bifido	B4001_Bifido_00585	K02030	ABC transporters, prokaryotic type	Phosphate and amino acid transporters	Putative polar amino acid transporter	ABC.PA.S; polar amino acid transport system substrate-binding protein
Apis cerana	Bifido_Acer_1	B4001	B4001_Bifido	B4001_Bifido_00586	K10008	ABC transporters, prokaryotic type	Phosphate and amino acid transporters	Glutamate transporter	gluA; glutamate transport system ATP-binding protein [EC:7.4.2.1]
Apis cerana	Bifido_Acer_1	B4001	B4001_Bifido	B4001_Bifido_00586	K02028	ABC transporters, prokaryotic type	Phosphate and amino acid transporters	Putative polar amino acid transporter	ABC.PA.A; polar amino acid transport system ATP-binding protein [EC:7.4.2.1]
Apis cerana	Bifido_Acer_1	B4001	B4001_Bifido	B4001_Bifido_00586	K02030	ABC transporters, prokaryotic type	Phosphate and amino acid transporters	Putative polar amino acid transporter	ABC.PA.S; polar amino acid transport system substrate-binding protein
Apis cerana	Bifido_Acer_1	B4001	B4001_Bifido	B4001_Bifido_00627	K02031	ABC transporters, prokaryotic type	Peptide and nickel transporters	Peptides/nickel transporter	ddpD; peptide/nickel transport system ATP-binding protein
Apis cerana	Bifido_Acer_1	B4001	B4001_Bifido	B4001_Bifido_00627	K02032	ABC transporters, prokaryotic type	Peptide and nickel transporters	Peptides/nickel transporter	ddpF; peptide/nickel transport system ATP-binding protein
Apis cerana	Bifido_Acer_1	B4001	B4001_Bifido	B4001_Bifido_00628	K15582	ABC transporters, prokaryotic type	Peptide and nickel transporters	Oligopeptide transporter	oppC; oligopeptide transport system permease protein
Apis cerana	Bifido_Acer_1	B4001	B4001_Bifido	B4001_Bifido_00628	K02034	ABC transporters, prokaryotic type	Peptide and nickel transporters	Peptides/nickel transporter	ABC.PE.P1; peptide/nickel transport system permease protein
Apis cerana	Bifido_Acer_1	B4001	B4001_Bifido	B4001_Bifido_00629	K15581	ABC transporters, prokaryotic type	Peptide and nickel transporters	Oligopeptide transporter	oppB; oligopeptide transport system permease protein
Apis cerana	Bifido_Acer_1	B4001	B4001_Bifido	B4001_Bifido_00629	K02033	ABC transporters, prokaryotic type	Peptide and nickel transporters	Peptides/nickel transporter	ABC.PE.P; peptide/nickel transport system permease protein
Apis cerana	Bifido_Acer_1	B4001	B4001_Bifido	B4001_Bifido_00630	K15580	ABC transporters, prokaryotic type	Peptide and nickel transporters	Oligopeptide transporter	oppA, mppA; oligopeptide transport system substrate-binding protein
Apis cerana	Bifido_Acer_1	B4001	B4001_Bifido	B4001_Bifido_00630	K02035	ABC transporters, prokaryotic type	Peptide and nickel transporters	Peptides/nickel transporter	ABC.PE.S; peptide/nickel transport system substrate-binding protein
Apis cerana	Bifido_Acer_1	B4001	B4001_Bifido	B4001_Bifido_00631	K15580	ABC transporters, prokaryotic type	Peptide and nickel transporters	Oligopeptide transporter	oppA, mppA; oligopeptide transport system substrate-binding protein
Apis cerana	Bifido_Acer_1	B4001	B4001_Bifido	B4001_Bifido_00631	K02035	ABC transporters, prokaryotic type	Peptide and nickel transporters	Peptides/nickel transporter	ABC.PE.S; peptide/nickel transport system substrate-binding protein
Apis cerana	Bifido_Acer_1	B4001	B4001_Bifido	B4001_Bifido_00675	K10547	ABC transporters, prokaryotic type	Saccharide, polyol, and lipid transporters	Multiple sugar transporter	ABC.GGU.P, gguB; putative multiple sugar transport system permease protein
Apis cerana	Bifido_Acer_1	B4001	B4001_Bifido	B4001_Bifido_00676	K10548	ABC transporters, prokaryotic type	Saccharide, polyol, and lipid transporters	Multiple sugar transporter	ABC.GGU.A, gguA; putative multiple sugar transport system ATP-binding protein [EC:7.5.2.-]
Apis cerana	Bifido_Acer_1	B4001	B4001_Bifido	B4001_Bifido_00677	K10546	ABC transporters, prokaryotic type	Saccharide, polyol, and lipid transporters	Multiple sugar transporter	ABC.GGU.S, chvE; putative multiple sugar transport system substrate-binding protein
Apis cerana	Bifido_Acer_1	B4001	B4001_Bifido	B4001_Bifido_00682	K17246	ABC transporters, prokaryotic type	Saccharide, polyol, and lipid transporters	Putative chitobiose transporter	chiG; putative chitobiose transport system permease protein
Apis cerana	Bifido_Acer_1	B4001	B4001_Bifido	B4001_Bifido_00682	K02026	ABC transporters, prokaryotic type	Saccharide, polyol, and lipid transporters	Putative multiple sugar transporter	ABC.MS.P1; multiple sugar transport system permease protein
Apis cerana	Bifido_Acer_1	B4001	B4001_Bifido	B4001_Bifido_00683	K02025	ABC transporters, prokaryotic type	Saccharide, polyol, and lipid transporters	Putative multiple sugar transporter	ABC.MS.P; multiple sugar transport system permease protein
Apis cerana	Bifido_Acer_1	B4001	B4001_Bifido	B4001_Bifido_00684	K02027	ABC transporters, prokaryotic type	Saccharide, polyol, and lipid transporters	Putative multiple sugar transporter	ABC.MS.S; multiple sugar transport system substrate-binding protein
Apis cerana	Bifido_Acer_1	B4001	B4001_Bifido	B4001_Bifido_00689	K02027	ABC transporters, prokaryotic type	Saccharide, polyol, and lipid transporters	Putative multiple sugar transporter	ABC.MS.S; multiple sugar transport system substrate-binding protein
Apis cerana	Bifido_Acer_1	B4001	B4001_Bifido	B4001_Bifido_00701	K02004	ABC transporters, prokaryotic type	ABC-2 type and other transporters	Putative ABC transporter	ABC.CD.P; putative ABC transport system permease protein
Apis cerana	Bifido_Acer_1	B4001	B4001_Bifido	B4001_Bifido_00792	K02027	ABC transporters, prokaryotic type	Saccharide, polyol, and lipid transporters	Putative multiple sugar transporter	ABC.MS.S; multiple sugar transport system substrate-binding protein
Apis cerana	Bifido_Acer_1	B4001	B4001_Bifido	B4001_Bifido_00794	K02026	ABC transporters, prokaryotic type	Saccharide, polyol, and lipid transporters	Putative multiple sugar transporter	ABC.MS.P1; multiple sugar transport system permease protein
Apis cerana	Bifido_Acer_1	B4001	B4001_Bifido	B4001_Bifido_00904	K02036	ABC transporters, prokaryotic type	Phosphate and amino acid transporters	Phosphate transporter	pstB; phosphate transport system ATP-binding protein [EC:7.3.2.1]
Apis cerana	Bifido_Acer_1	B4001	B4001_Bifido	B4001_Bifido_00905	K02038	ABC transporters, prokaryotic type	Phosphate and amino acid transporters	Phosphate transporter	pstA; phosphate transport system permease protein
Apis cerana	Bifido_Acer_1	B4001	B4001_Bifido	B4001_Bifido_00906	K02037	ABC transporters, prokaryotic type	Phosphate and amino acid transporters	Phosphate transporter	pstC; phosphate transport system permease protein
Apis cerana	Bifido_Acer_1	B4001	B4001_Bifido	B4001_Bifido_00907	K02040	ABC transporters, prokaryotic type	Phosphate and amino acid transporters	Phosphate transporter	pstS; phosphate transport system substrate-binding protein
Apis cerana	Bifido_Acer_1	B4001	B4001_Bifido	B4001_Bifido_00911	K02026	ABC transporters, prokaryotic type	Saccharide, polyol, and lipid transporters	Putative multiple sugar transporter	ABC.MS.P1; multiple sugar transport system permease protein
Apis cerana	Bifido_Acer_1	B4001	B4001_Bifido	B4001_Bifido_00913	K02027	ABC transporters, prokaryotic type	Saccharide, polyol, and lipid transporters	Putative multiple sugar transporter	ABC.MS.S; multiple sugar transport system substrate-binding protein
Apis cerana	Bifido_Acer_1	B4001	B4001_Bifido	B4001_Bifido_00969	K02027	ABC transporters, prokaryotic type	Saccharide, polyol, and lipid transporters	Putative multiple sugar transporter	ABC.MS.S; multiple sugar transport system substrate-binding protein
Apis cerana	Bifido_Acer_1	B4001	B4001_Bifido	B4001_Bifido_00987	K02004	ABC transporters, prokaryotic type	ABC-2 type and other transporters	Putative ABC transporter	ABC.CD.P; putative ABC transport system permease protein
Apis cerana	Bifido_Acer_1	B4001	B4001_Bifido	B4001_Bifido_01017	K02821	Phosphotransferase system (PTS)	Enzyme II [TC:4.A]	Ascorbate-specific II component	ulaC, sgaA; ascorbate PTS system EIIA or EIIAB component [EC:2.7.1.194]
Apis cerana	Bifido_Acer_1	B4001	B4001_Bifido	B4001_Bifido_01018	K02822	Phosphotransferase system (PTS)	Enzyme II [TC:4.A]	Ascorbate-specific II component	ulaB, sgaB; ascorbate PTS system EIIB component [EC:2.7.1.194]
Apis cerana	Bifido_Acer_1	B4001	B4001_Bifido	B4001_Bifido_01019	K03475	Phosphotransferase system (PTS)	Enzyme II [TC:4.A]	Ascorbate-specific II component	ulaA, sgaT; ascorbate PTS system EIIC component
Apis cerana	Bifido_Acer_1	B4001	B4001_Bifido	B4001_Bifido_01035	K01992	ABC transporters, prokaryotic type	ABC-2 type and other transporters	ABC-2 type transporter	ABC-2.P; ABC-2 type transport system permease protein
Apis cerana	Bifido_Acer_1	B4001	B4001_Bifido	B4001_Bifido_01047	K02035	ABC transporters, prokaryotic type	Peptide and nickel transporters	Peptides/nickel transporter	ABC.PE.S; peptide/nickel transport system substrate-binding protein
Apis cerana	Bifido_Acer_1	B4001	B4001_Bifido	B4001_Bifido_01058	K17319	ABC transporters, prokaryotic type	Saccharide, polyol, and lipid transporters	Putative aldouronate transporter	lplB; putative aldouronate transport system permease protein
Apis cerana	Bifido_Acer_1	B4001	B4001_Bifido	B4001_Bifido_01059	K17320	ABC transporters, prokaryotic type	Saccharide, polyol, and lipid transporters	Putative aldouronate transporter	lplC; putative aldouronate transport system permease protein
Apis cerana	Bifido_Acer_1	B4001	B4001_Bifido	B4001_Bifido_01060	K17318	ABC transporters, prokaryotic type	Saccharide, polyol, and lipid transporters	Putative aldouronate transporter	K17318, lplA; putative aldouronate transport system substrate-binding protein
Apis cerana	Bifido_Acer_1	B4001	B4001_Bifido	B4001_Bifido_01080	K02029	ABC transporters, prokaryotic type	Phosphate and amino acid transporters	Putative polar amino acid transporter	ABC.PA.P; polar amino acid transport system permease protein
Apis cerana	Bifido_Acer_1	B4001	B4001_Bifido	B4001_Bifido_01082	K02028	ABC transporters, prokaryotic type	Phosphate and amino acid transporters	Putative polar amino acid transporter	ABC.PA.A; polar amino acid transport system ATP-binding protein [EC:7.4.2.1]
Apis cerana	Bifido_Acer_1	B4001	B4001_Bifido	B4001_Bifido_01082	K02030	ABC transporters, prokaryotic type	Phosphate and amino acid transporters	Putative polar amino acid transporter	ABC.PA.S; polar amino acid transport system substrate-binding protein
Apis cerana	Bifido_Acer_1	B4001	B4001_Bifido	B4001_Bifido_01083	K02030	ABC transporters, prokaryotic type	Phosphate and amino acid transporters	Putative polar amino acid transporter	ABC.PA.S; polar amino acid transport system substrate-binding protein
Apis cerana	Bifido_Acer_1	B4001	B4001_Bifido	B4001_Bifido_01206	K02027	ABC transporters, prokaryotic type	Saccharide, polyol, and lipid transporters	Putative multiple sugar transporter	ABC.MS.S; multiple sugar transport system substrate-binding protein
Apis cerana	Bifido_Acer_1	B4001	B4001_Bifido	B4001_Bifido_01207	K02025	ABC transporters, prokaryotic type	Saccharide, polyol, and lipid transporters	Putative multiple sugar transporter	ABC.MS.P; multiple sugar transport system permease protein
Apis cerana	Bifido_Acer_1	B4001	B4001_Bifido	B4001_Bifido_01207	K10118	ABC transporters, prokaryotic type	Saccharide, polyol, and lipid transporters	Raffinose/stachyose/melibiose transporter	msmF; raffinose/stachyose/melibiose transport system permease protein
Apis cerana	Bifido_Acer_1	B4001	B4001_Bifido	B4001_Bifido_01208	K02026	ABC transporters, prokaryotic type	Saccharide, polyol, and lipid transporters	Putative multiple sugar transporter	ABC.MS.P1; multiple sugar transport system permease protein
Apis cerana	Bifido_Acer_1	B4001	B4001_Bifido	B4001_Bifido_01247	K02026	ABC transporters, prokaryotic type	Saccharide, polyol, and lipid transporters	Putative multiple sugar transporter	ABC.MS.P1; multiple sugar transport system permease protein
Apis cerana	Bifido_Acer_1	B4001	B4001_Bifido	B4001_Bifido_01299	K10117	ABC transporters, prokaryotic type	Saccharide, polyol, and lipid transporters	Raffinose/stachyose/melibiose transporter	msmE; raffinose/stachyose/melibiose transport system substrate-binding protein
Apis cerana	Bifido_Acer_1	B4001	B4001_Bifido	B4001_Bifido_01299	K02027	ABC transporters, prokaryotic type	Saccharide, polyol, and lipid transporters	Putative multiple sugar transporter	ABC.MS.S; multiple sugar transport system substrate-binding protein
Apis cerana	Bifido_Acer_1	B4001	B4001_Bifido	B4001_Bifido_01300	K02025	ABC transporters, prokaryotic type	Saccharide, polyol, and lipid transporters	Putative multiple sugar transporter	ABC.MS.P; multiple sugar transport system permease protein
Apis cerana	Bifido_Acer_1	B4001	B4001_Bifido	B4001_Bifido_01309	K02028	ABC transporters, prokaryotic type	Phosphate and amino acid transporters	Putative polar amino acid transporter	ABC.PA.A; polar amino acid transport system ATP-binding protein [EC:7.4.2.1]
Apis cerana	Bifido_Acer_1	B4001	B4001_Bifido	B4001_Bifido_01309	K02030	ABC transporters, prokaryotic type	Phosphate and amino acid transporters	Putative polar amino acid transporter	ABC.PA.S; polar amino acid transport system substrate-binding protein
Apis cerana	Bifido_Acer_1	B4001	B4001_Bifido	B4001_Bifido_01311	K02030	ABC transporters, prokaryotic type	Phosphate and amino acid transporters	Putative polar amino acid transporter	ABC.PA.S; polar amino acid transport system substrate-binding protein
Apis cerana	Bifido_Acer_1	B4001	B4001_Bifido	B4001_Bifido_01336	K20114	Phosphotransferase system (PTS)	Enzyme II [TC:4.A]	Galactose-specific II component	gatC; galactose PTS system EIIC component
Apis cerana	Bifido_Acer_1	B4001	B4001_Bifido	B4001_Bifido_01347	K10117	ABC transporters, prokaryotic type	Saccharide, polyol, and lipid transporters	Raffinose/stachyose/melibiose transporter	msmE; raffinose/stachyose/melibiose transport system substrate-binding protein
Apis cerana	Bifido_Acer_1	B4001	B4001_Bifido	B4001_Bifido_01349	K10119	ABC transporters, prokaryotic type	Saccharide, polyol, and lipid transporters	Raffinose/stachyose/melibiose transporter	msmG; raffinose/stachyose/melibiose transport system permease protein
Apis cerana	Bifido_Acer_1	B4001	B4001_Bifido	B4001_Bifido_01372	K10119	ABC transporters, prokaryotic type	Saccharide, polyol, and lipid transporters	Raffinose/stachyose/melibiose transporter	msmG; raffinose/stachyose/melibiose transport system permease protein
Apis cerana	Bifido_Acer_1	B4001	B4001_Bifido	B4001_Bifido_01375	K10117	ABC transporters, prokaryotic type	Saccharide, polyol, and lipid transporters	Raffinose/stachyose/melibiose transporter	msmE; raffinose/stachyose/melibiose transport system substrate-binding protein
Apis cerana	Bifido_Acer_1	B4001	B4001_Bifido	B4001_Bifido_01377	K10119	ABC transporters, prokaryotic type	Saccharide, polyol, and lipid transporters	Raffinose/stachyose/melibiose transporter	msmG; raffinose/stachyose/melibiose transport system permease protein
Apis cerana	Bifido_Acer_1	B4001	B4001_Bifido	B4001_Bifido_01386	K02035	ABC transporters, prokaryotic type	Peptide and nickel transporters	Peptides/nickel transporter	ABC.PE.S; peptide/nickel transport system substrate-binding protein
Apis cerana	Bifido_Acer_1	B4001	B4001_Bifido	B4001_Bifido_01387	K02033	ABC transporters, prokaryotic type	Peptide and nickel transporters	Peptides/nickel transporter	ABC.PE.P; peptide/nickel transport system permease protein
Apis cerana	Bifido_Acer_1	B4001	B4001_Bifido	B4001_Bifido_01388	K02034	ABC transporters, prokaryotic type	Peptide and nickel transporters	Peptides/nickel transporter	ABC.PE.P1; peptide/nickel transport system permease protein
Apis cerana	Bifido_Acer_1	B4001	B4001_Bifido	B4001_Bifido_01389	K02031	ABC transporters, prokaryotic type	Peptide and nickel transporters	Peptides/nickel transporter	ddpD; peptide/nickel transport system ATP-binding protein
Apis cerana	Bifido_Acer_1	B4001	B4001_Bifido	B4001_Bifido_01389	K02032	ABC transporters, prokaryotic type	Peptide and nickel transporters	Peptides/nickel transporter	ddpF; peptide/nickel transport system ATP-binding protein
Apis cerana	Bifido_Acer_1	B4001	B4001_Bifido	B4001_Bifido_01404	K17319	ABC transporters, prokaryotic type	Saccharide, polyol, and lipid transporters	Putative aldouronate transporter	lplB; putative aldouronate transport system permease protein
Apis cerana	Bifido_Acer_1	B4001	B4001_Bifido	B4001_Bifido_01405	K17320	ABC transporters, prokaryotic type	Saccharide, polyol, and lipid transporters	Putative aldouronate transporter	lplC; putative aldouronate transport system permease protein
Apis cerana	Bifido_Acer_1	B4001	B4001_Bifido	B4001_Bifido_01406	K17318	ABC transporters, prokaryotic type	Saccharide, polyol, and lipid transporters	Putative aldouronate transporter	K17318, lplA; putative aldouronate transport system substrate-binding protein
Apis cerana	Bifido_Acer_1	B4001	B4001_Bifido	B4001_Bifido_01407	K17318	ABC transporters, prokaryotic type	Saccharide, polyol, and lipid transporters	Putative aldouronate transporter	K17318, lplA; putative aldouronate transport system substrate-binding protein
Apis cerana	Bifido_Acer_1	B4001	B4001_Bifido	B4001_Bifido_01409	K17319	ABC transporters, prokaryotic type	Saccharide, polyol, and lipid transporters	Putative aldouronate transporter	lplB; putative aldouronate transport system permease protein
Apis cerana	Bifido_Acer_1	B4001	B4001_Bifido	B4001_Bifido_01410	K17320	ABC transporters, prokaryotic type	Saccharide, polyol, and lipid transporters	Putative aldouronate transporter	lplC; putative aldouronate transport system permease protein
Apis cerana	Bifido_Acer_1	B4001	B4001_Bifido	B4001_Bifido_01411	K17318	ABC transporters, prokaryotic type	Saccharide, polyol, and lipid transporters	Putative aldouronate transporter	K17318, lplA; putative aldouronate transport system substrate-binding protein
Apis cerana	Bifido_Acer_1	B4001	B4001_Bifido	B4001_Bifido_01412	K17318	ABC transporters, prokaryotic type	Saccharide, polyol, and lipid transporters	Putative aldouronate transporter	K17318, lplA; putative aldouronate transport system substrate-binding protein
Apis cerana	Bifido_Acer_1	B4001	B4001_Bifido	B4001_Bifido_01438	K02027	ABC transporters, prokaryotic type	Saccharide, polyol, and lipid transporters	Putative multiple sugar transporter	ABC.MS.S; multiple sugar transport system substrate-binding protein
Apis cerana	Bifido_Acer_1	B4001	B4001_Bifido	B4001_Bifido_01439	K02025	ABC transporters, prokaryotic type	Saccharide, polyol, and lipid transporters	Putative multiple sugar transporter	ABC.MS.P; multiple sugar transport system permease protein
Apis cerana	Bifido_Acer_1	B4001	B4001_Bifido	B4001_Bifido_01439	K10118	ABC transporters, prokaryotic type	Saccharide, polyol, and lipid transporters	Raffinose/stachyose/melibiose transporter	msmF; raffinose/stachyose/melibiose transport system permease protein
Apis cerana	Bifido_Acer_1	B4001	B4001_Bifido	B4001_Bifido_01440	K02026	ABC transporters, prokaryotic type	Saccharide, polyol, and lipid transporters	Putative multiple sugar transporter	ABC.MS.P1; multiple sugar transport system permease protein
Apis cerana	Bifido_Acer_1	B4001	B4001_Bifido	B4001_Bifido_01443	K17318	ABC transporters, prokaryotic type	Saccharide, polyol, and lipid transporters	Putative aldouronate transporter	K17318, lplA; putative aldouronate transport system substrate-binding protein
Apis cerana	Bifido_Acer_1	B4001	B4001_Bifido	B4001_Bifido_01444	K17319	ABC transporters, prokaryotic type	Saccharide, polyol, and lipid transporters	Putative aldouronate transporter	lplB; putative aldouronate transport system permease protein
Apis cerana	Bifido_Acer_1	B4001	B4001_Bifido	B4001_Bifido_01445	K17320	ABC transporters, prokaryotic type	Saccharide, polyol, and lipid transporters	Putative aldouronate transporter	lplC; putative aldouronate transport system permease protein
Apis cerana	Bifido_Acer_1	B4001	B4001_Bifido	B4001_Bifido_01453	K10117	ABC transporters, prokaryotic type	Saccharide, polyol, and lipid transporters	Raffinose/stachyose/melibiose transporter	msmE; raffinose/stachyose/melibiose transport system substrate-binding protein
Apis cerana	Bifido_Acer_1	B4001	B4001_Bifido	B4001_Bifido_01468	K02004	ABC transporters, prokaryotic type	ABC-2 type and other transporters	Putative ABC transporter	ABC.CD.P; putative ABC transport system permease protein
Apis cerana	Bifido_Acer_1	B4001	B4001_Bifido	B4001_Bifido_01505	K09691	ABC transporters, prokaryotic type	ABC-2 type and other transporters	Lipopolysaccharide transporter	ABC-2.LPSE.A; lipopolysaccharide transport system ATP-binding protein
Apis cerana	Bifido_Acer_1	B4001	B4001_Bifido	B4001_Bifido_01519	K02050	ABC transporters, prokaryotic type	Mineral and organic ion transporters	NitT/TauT family transporter	ABC.SN.P; NitT/TauT family transport system permease protein
Apis cerana	Bifido_Acer_1	B4001	B4001_Bifido	B4001_Bifido_01520	K02051	ABC transporters, prokaryotic type	Mineral and organic ion transporters	NitT/TauT family transporter	ABC.SN.S; NitT/TauT family transport system substrate-binding protein
Apis cerana	Bifido_Acer_1	B4001	B4001_Bifido	B4001_Bifido_01546	K10441	ABC transporters, prokaryotic type	Saccharide, polyol, and lipid transporters	Ribose transporter	rbsA; ribose transport system ATP-binding protein [EC:7.5.2.7]
Apis cerana	Bifido_Acer_1	B4001	B4001_Bifido	B4001_Bifido_01547	K10440	ABC transporters, prokaryotic type	Saccharide, polyol, and lipid transporters	Ribose transporter	rbsC; ribose transport system permease protein
Apis cerana	Bifido_Acer_1	B4001	B4001_Bifido	B4001_Bifido_01548	K10439	ABC transporters, prokaryotic type	Saccharide, polyol, and lipid transporters	Ribose transporter	rbsB; ribose transport system substrate-binding protein
Apis cerana	Bifido_Acer_1	B4001	B4001_Bifido	B4001_Bifido_01553	K02003	ABC transporters, prokaryotic type	ABC-2 type and other transporters	Putative ABC transporter	ABC.CD.A; putative ABC transport system ATP-binding protein
Apis cerana	Bifido_Acer_1	B4001	B4001_Bifido	B4001_Bifido_01572	K02026	ABC transporters, prokaryotic type	Saccharide, polyol, and lipid transporters	Putative multiple sugar transporter	ABC.MS.P1; multiple sugar transport system permease protein
Apis cerana	Bifido_Acer_1	B4001	B4001_Bifido	B4001_Bifido_01574	K10117	ABC transporters, prokaryotic type	Saccharide, polyol, and lipid transporters	Raffinose/stachyose/melibiose transporter	msmE; raffinose/stachyose/melibiose transport system substrate-binding protein
Apis cerana	Bifido_Acer_1	B4001	B4001_Bifido	B4001_Bifido_01575	K02025	ABC transporters, prokaryotic type	Saccharide, polyol, and lipid transporters	Putative multiple sugar transporter	ABC.MS.P; multiple sugar transport system permease protein
Apis cerana	Bifido_Acer_1	B4001	B4001_Bifido	B4001_Bifido_01613	K10119	ABC transporters, prokaryotic type	Saccharide, polyol, and lipid transporters	Raffinose/stachyose/melibiose transporter	msmG; raffinose/stachyose/melibiose transport system permease protein
Apis cerana	Bifido_Acer_1	B4001	B4001_Bifido	B4001_Bifido_01615	K10117	ABC transporters, prokaryotic type	Saccharide, polyol, and lipid transporters	Raffinose/stachyose/melibiose transporter	msmE; raffinose/stachyose/melibiose transport system substrate-binding protein
Apis cerana	Bifido_Acer_1	B4001	B4001_Bifido	B4001_Bifido_01673	K10118	ABC transporters, prokaryotic type	Saccharide, polyol, and lipid transporters	Raffinose/stachyose/melibiose transporter	msmF; raffinose/stachyose/melibiose transport system permease protein
Apis cerana	Bifido_Acer_1	B4001	B4001_Bifido	B4001_Bifido_01673	K02025	ABC transporters, prokaryotic type	Saccharide, polyol, and lipid transporters	Putative multiple sugar transporter	ABC.MS.P; multiple sugar transport system permease protein
Apis cerana	Bifido_Acer_1	B4001	B4001_Bifido	B4001_Bifido_01674	K10117	ABC transporters, prokaryotic type	Saccharide, polyol, and lipid transporters	Raffinose/stachyose/melibiose transporter	msmE; raffinose/stachyose/melibiose transport system substrate-binding protein
Apis cerana	Bifido_Acer_1	B4001	B4001_Bifido	B4001_Bifido_01697	K02003	ABC transporters, prokaryotic type	ABC-2 type and other transporters	Putative ABC transporter	ABC.CD.A; putative ABC transport system ATP-binding protein
Apis cerana	Bifido_Acer_1	B4001	B4001_Bifido	B4001_Bifido_01698	K02004	ABC transporters, prokaryotic type	ABC-2 type and other transporters	Putative ABC transporter	ABC.CD.P; putative ABC transport system permease protein
Apis cerana	Bifido_Acer_1	B4001	B4001_Bifido	B4001_Bifido_01699	K02003	ABC transporters, prokaryotic type	ABC-2 type and other transporters	Putative ABC transporter	ABC.CD.A; putative ABC transport system ATP-binding protein
Apis cerana	Bifido_Acer_1	B4001	B4001_Bifido	B4001_Bifido_01699	K02004	ABC transporters, prokaryotic type	ABC-2 type and other transporters	Putative ABC transporter	ABC.CD.P; putative ABC transport system permease protein
Apis cerana	Bifido_Acer_1	B4001	B4001_Bifido	B4001_Bifido_01699	K02030	ABC transporters, prokaryotic type	Phosphate and amino acid transporters	Putative polar amino acid transporter	ABC.PA.S; polar amino acid transport system substrate-binding protein
Apis cerana	Bifido_Acer_1	B4001	B4001_Bifido	B4001_Bifido_01703	K01992	ABC transporters, prokaryotic type	ABC-2 type and other transporters	ABC-2 type transporter	ABC-2.P; ABC-2 type transport system permease protein
Apis cerana	Bifido_Acer_1	B4001	B4001_Bifido	B4001_Bifido_01721	K02004	ABC transporters, prokaryotic type	ABC-2 type and other transporters	Putative ABC transporter	ABC.CD.P; putative ABC transport system permease protein
Apis cerana	Bifido_Acer_1	B4001	B4001_Bifido	B4001_Bifido_01722	K02004	ABC transporters, prokaryotic type	ABC-2 type and other transporters	Putative ABC transporter	ABC.CD.P; putative ABC transport system permease protein
Apis cerana	Bifido_Acer_1	B4001	B4001_Bifido	B4001_Bifido_01723	K02003	ABC transporters, prokaryotic type	ABC-2 type and other transporters	Putative ABC transporter	ABC.CD.A; putative ABC transport system ATP-binding protein
Apis cerana	Bifido_Acer_1	B4001	B4001_Bifido	B4001_Bifido_01728	K10119	ABC transporters, prokaryotic type	Saccharide, polyol, and lipid transporters	Raffinose/stachyose/melibiose transporter	msmG; raffinose/stachyose/melibiose transport system permease protein
Apis cerana	Bifido_Acer_1	B4001	B4001_Bifido	B4001_Bifido_01730	K10117	ABC transporters, prokaryotic type	Saccharide, polyol, and lipid transporters	Raffinose/stachyose/melibiose transporter	msmE; raffinose/stachyose/melibiose transport system substrate-binding protein
Apis cerana	Bifido_Acer_1	B4001	B4001_Bifido	B4001_Bifido_01740	K02025	ABC transporters, prokaryotic type	Saccharide, polyol, and lipid transporters	Putative multiple sugar transporter	ABC.MS.P; multiple sugar transport system permease protein
Apis cerana	Bifido_Acer_1	B4001	B4001_Bifido	B4001_Bifido_01750	K20490	ABC transporters, prokaryotic type	ABC-2 type and other transporters	Lantibiotic transporter	nisF, spaF, cprA, epiF; lantibiotic transport system ATP-binding protein
Apis cerana	Bifido_Acer_1	B4001	B4001_Bifido	B4001_Bifido_01750	K01990	ABC transporters, prokaryotic type	ABC-2 type and other transporters	ABC-2 type transporter	ABC-2.A; ABC-2 type transport system ATP-binding protein
Apis cerana	Bifido_Acer_1	B4001	B4001_Bifido	B4001_Bifido_01751	K20491	ABC transporters, prokaryotic type	ABC-2 type and other transporters	Lantibiotic transporter	nisE, spaE, cprB, epiE; lantibiotic transport system permease protein
Apis cerana	Bifido_Acer_1	B4001	B4001_Bifido	B4001_Bifido_01752	K20492	ABC transporters, prokaryotic type	ABC-2 type and other transporters	Lantibiotic transporter	nisG, spaG, cprC; lantibiotic transport system permease protein
Apis cerana	Bifido_Acer_1	B4001	B4001_Bifido	B4001_Bifido_01765	K10112	ABC transporters, prokaryotic type	Saccharide, polyol, and lipid transporters	Maltose/maltodextrin transporter	msmX, msmK, malK, sugC, ggtA, msiK; multiple sugar transport system ATP-binding protein
Apis cerana	Bifido_Acer_1	B4001	B4001_Bifido	B4001_Bifido_01765	K10112	ABC transporters, prokaryotic type	Saccharide, polyol, and lipid transporters	Arabinogalactan oligomer/maltooligosaccharide transport system	msmX, msmK, malK, sugC, ggtA, msiK; multiple sugar transport system ATP-binding protein
Apis cerana	Bifido_Acer_1	B4001	B4001_Bifido	B4001_Bifido_01765	K10112	ABC transporters, prokaryotic type	Saccharide, polyol, and lipid transporters	Raffinose/stachyose/melibiose transporter	msmX, msmK, malK, sugC, ggtA, msiK; multiple sugar transport system ATP-binding protein
Apis cerana	Bifido_Acer_1	B4001	B4001_Bifido	B4001_Bifido_01765	K10112	ABC transporters, prokaryotic type	Saccharide, polyol, and lipid transporters	alpha-Glucoside transporter	msmX, msmK, malK, sugC, ggtA, msiK; multiple sugar transport system ATP-binding protein
Apis cerana	Bifido_Acer_1	B4001	B4001_Bifido	B4001_Bifido_01765	K10112	ABC transporters, prokaryotic type	Saccharide, polyol, and lipid transporters	Glucose/mannose transporter	msmX, msmK, malK, sugC, ggtA, msiK; multiple sugar transport system ATP-binding protein
Apis cerana	Bifido_Acer_1	B4001	B4001_Bifido	B4001_Bifido_01765	K10112	ABC transporters, prokaryotic type	Saccharide, polyol, and lipid transporters	Cellobiose transporter	msmX, msmK, malK, sugC, ggtA, msiK; multiple sugar transport system ATP-binding protein
Apis cerana	Bifido_Acer_1	B4001	B4001_Bifido	B4001_Bifido_01765	K10112	ABC transporters, prokaryotic type	Saccharide, polyol, and lipid transporters	N,N'-Diacetylchitobiose transporter	msmX, msmK, malK, sugC, ggtA, msiK; multiple sugar transport system ATP-binding protein
Apis cerana	Bifido_Acer_1	B4001	B4001_Bifido	B4001_Bifido_01765	K10112	ABC transporters, prokaryotic type	Saccharide, polyol, and lipid transporters	Putative fructooligosaccharide transporter	msmX, msmK, malK, sugC, ggtA, msiK; multiple sugar transport system ATP-binding protein
Apis cerana	Bifido_Acer_1	B4001	B4001_Bifido	B4001_Bifido_01765	K10112	ABC transporters, prokaryotic type	Saccharide, polyol, and lipid transporters	Putative sorbitol/mannitol transporter	msmX, msmK, malK, sugC, ggtA, msiK; multiple sugar transport system ATP-binding protein
Apis cerana	Bifido_Acer_1	B4001	B4001_Bifido	B4001_Bifido_01765	K10112	ABC transporters, prokaryotic type	Saccharide, polyol, and lipid transporters	Arabinosaccharide transporter	msmX, msmK, malK, sugC, ggtA, msiK; multiple sugar transport system ATP-binding protein
Apis cerana	Bifido_Acer_1	B4001	B4001_Bifido	B4001_Bifido_01765	K10112	ABC transporters, prokaryotic type	Saccharide, polyol, and lipid transporters	Putative multiple sugar transporter	msmX, msmK, malK, sugC, ggtA, msiK; multiple sugar transport system ATP-binding protein
Apis cerana	Bifido_Acer_1	B4001	B4001_Bifido	B4001_Bifido_01812	K02004	ABC transporters, prokaryotic type	ABC-2 type and other transporters	Putative ABC transporter	ABC.CD.P; putative ABC transport system permease protein
Apis cerana	Bifido_Acer_2	B4077	B4077_Bifido	B4077_Bifido_00007	K10117	ABC transporters, prokaryotic type	Saccharide, polyol, and lipid transporters	Raffinose/stachyose/melibiose transporter	msmE; raffinose/stachyose/melibiose transport system substrate-binding protein
Apis cerana	Bifido_Acer_2	B4077	B4077_Bifido	B4077_Bifido_00008	K10118	ABC transporters, prokaryotic type	Saccharide, polyol, and lipid transporters	Raffinose/stachyose/melibiose transporter	msmF; raffinose/stachyose/melibiose transport system permease protein
Apis cerana	Bifido_Acer_2	B4077	B4077_Bifido	B4077_Bifido_00008	K02025	ABC transporters, prokaryotic type	Saccharide, polyol, and lipid transporters	Putative multiple sugar transporter	ABC.MS.P; multiple sugar transport system permease protein
Apis cerana	Bifido_Acer_2	B4077	B4077_Bifido	B4077_Bifido_00009	K10119	ABC transporters, prokaryotic type	Saccharide, polyol, and lipid transporters	Raffinose/stachyose/melibiose transporter	msmG; raffinose/stachyose/melibiose transport system permease protein
Apis cerana	Bifido_Acer_2	B4077	B4077_Bifido	B4077_Bifido_00009	K02026	ABC transporters, prokaryotic type	Saccharide, polyol, and lipid transporters	Putative multiple sugar transporter	ABC.MS.P1; multiple sugar transport system permease protein
Apis cerana	Bifido_Acer_2	B4077	B4077_Bifido	B4077_Bifido_00070	K01990	ABC transporters, prokaryotic type	ABC-2 type and other transporters	ABC-2 type transporter	ABC-2.A; ABC-2 type transport system ATP-binding protein
Apis cerana	Bifido_Acer_2	B4077	B4077_Bifido	B4077_Bifido_00096	K01990	ABC transporters, prokaryotic type	ABC-2 type and other transporters	ABC-2 type transporter	ABC-2.A; ABC-2 type transport system ATP-binding protein
Apis cerana	Bifido_Acer_2	B4077	B4077_Bifido	B4077_Bifido_00106	K09812	ABC transporters, prokaryotic type	ABC-2 type and other transporters	Cell division transporter	ftsE; cell division transport system ATP-binding protein
Apis cerana	Bifido_Acer_2	B4077	B4077_Bifido	B4077_Bifido_00107	K09811	ABC transporters, prokaryotic type	ABC-2 type and other transporters	Cell division transporter	ftsX; cell division transport system permease protein
Apis cerana	Bifido_Acer_2	B4077	B4077_Bifido	B4077_Bifido_00110	K02030	ABC transporters, prokaryotic type	Phosphate and amino acid transporters	Putative polar amino acid transporter	ABC.PA.S; polar amino acid transport system substrate-binding protein
Apis cerana	Bifido_Acer_2	B4077	B4077_Bifido	B4077_Bifido_00111	K02029	ABC transporters, prokaryotic type	Phosphate and amino acid transporters	Putative polar amino acid transporter	ABC.PA.P; polar amino acid transport system permease protein
Apis cerana	Bifido_Acer_2	B4077	B4077_Bifido	B4077_Bifido_00112	K02028	ABC transporters, prokaryotic type	Phosphate and amino acid transporters	Putative polar amino acid transporter	ABC.PA.A; polar amino acid transport system ATP-binding protein [EC:7.4.2.1]
Apis cerana	Bifido_Acer_2	B4077	B4077_Bifido	B4077_Bifido_00112	K02030	ABC transporters, prokaryotic type	Phosphate and amino acid transporters	Putative polar amino acid transporter	ABC.PA.S; polar amino acid transport system substrate-binding protein
Apis cerana	Bifido_Acer_2	B4077	B4077_Bifido	B4077_Bifido_00117	K02035	ABC transporters, prokaryotic type	Peptide and nickel transporters	Peptides/nickel transporter	ABC.PE.S; peptide/nickel transport system substrate-binding protein
Apis cerana	Bifido_Acer_2	B4077	B4077_Bifido	B4077_Bifido_00118	K02033	ABC transporters, prokaryotic type	Peptide and nickel transporters	Peptides/nickel transporter	ABC.PE.P; peptide/nickel transport system permease protein
Apis cerana	Bifido_Acer_2	B4077	B4077_Bifido	B4077_Bifido_00119	K02034	ABC transporters, prokaryotic type	Peptide and nickel transporters	Peptides/nickel transporter	ABC.PE.P1; peptide/nickel transport system permease protein
Apis cerana	Bifido_Acer_2	B4077	B4077_Bifido	B4077_Bifido_00159	K02077	ABC transporters, prokaryotic type	Metallic cation, iron-siderophore and vitamin B12 transporters	Putative zinc/manganese transporter	ABC.ZM.S; zinc/manganese transport system substrate-binding protein
Apis cerana	Bifido_Acer_2	B4077	B4077_Bifido	B4077_Bifido_00167	K02071	ABC transporters, prokaryotic type	Phosphate and amino acid transporters	D-Methionine transporter	metN; D-methionine transport system ATP-binding protein
Apis cerana	Bifido_Acer_2	B4077	B4077_Bifido	B4077_Bifido_00167	K02030	ABC transporters, prokaryotic type	Phosphate and amino acid transporters	Putative polar amino acid transporter	ABC.PA.S; polar amino acid transport system substrate-binding protein
Apis cerana	Bifido_Acer_2	B4077	B4077_Bifido	B4077_Bifido_00168	K02072	ABC transporters, prokaryotic type	Phosphate and amino acid transporters	D-Methionine transporter	metI; D-methionine transport system permease protein
Apis cerana	Bifido_Acer_2	B4077	B4077_Bifido	B4077_Bifido_00169	K02073	ABC transporters, prokaryotic type	Phosphate and amino acid transporters	D-Methionine transporter	metQ; D-methionine transport system substrate-binding protein
Apis cerana	Bifido_Acer_2	B4077	B4077_Bifido	B4077_Bifido_00170	K02073	ABC transporters, prokaryotic type	Phosphate and amino acid transporters	D-Methionine transporter	metQ; D-methionine transport system substrate-binding protein
Apis cerana	Bifido_Acer_2	B4077	B4077_Bifido	B4077_Bifido_00246	K01990	ABC transporters, prokaryotic type	ABC-2 type and other transporters	ABC-2 type transporter	ABC-2.A; ABC-2 type transport system ATP-binding protein
Apis cerana	Bifido_Acer_2	B4077	B4077_Bifido	B4077_Bifido_00311	K02003	ABC transporters, prokaryotic type	ABC-2 type and other transporters	Putative ABC transporter	ABC.CD.A; putative ABC transport system ATP-binding protein
Apis cerana	Bifido_Acer_2	B4077	B4077_Bifido	B4077_Bifido_00312	K02004	ABC transporters, prokaryotic type	ABC-2 type and other transporters	Putative ABC transporter	ABC.CD.P; putative ABC transport system permease protein
Apis cerana	Bifido_Acer_2	B4077	B4077_Bifido	B4077_Bifido_00314	K02003	ABC transporters, prokaryotic type	ABC-2 type and other transporters	Putative ABC transporter	ABC.CD.A; putative ABC transport system ATP-binding protein
Apis cerana	Bifido_Acer_2	B4077	B4077_Bifido	B4077_Bifido_00315	K02004	ABC transporters, prokaryotic type	ABC-2 type and other transporters	Putative ABC transporter	ABC.CD.P; putative ABC transport system permease protein
Apis cerana	Bifido_Acer_2	B4077	B4077_Bifido	B4077_Bifido_00329	K02049	ABC transporters, prokaryotic type	Mineral and organic ion transporters	NitT/TauT family transporter	ABC.SN.A; NitT/TauT family transport system ATP-binding protein
Apis cerana	Bifido_Acer_2	B4077	B4077_Bifido	B4077_Bifido_00330	K02050	ABC transporters, prokaryotic type	Mineral and organic ion transporters	NitT/TauT family transporter	ABC.SN.P; NitT/TauT family transport system permease protein
Apis cerana	Bifido_Acer_2	B4077	B4077_Bifido	B4077_Bifido_00333	K01992	ABC transporters, prokaryotic type	ABC-2 type and other transporters	ABC-2 type transporter	ABC-2.P; ABC-2 type transport system permease protein
Apis cerana	Bifido_Acer_2	B4077	B4077_Bifido	B4077_Bifido_00394	K20461	ABC transporters, prokaryotic type	ABC-2 type and other transporters	Lantibiotic transporter	nukG, mcdG, sboG; lantibiotic transport system permease protein
Apis cerana	Bifido_Acer_2	B4077	B4077_Bifido	B4077_Bifido_00395	K20460	ABC transporters, prokaryotic type	ABC-2 type and other transporters	Lantibiotic transporter	nukE, mcdE, sboE; lantibiotic transport system permease protein
Apis cerana	Bifido_Acer_2	B4077	B4077_Bifido	B4077_Bifido_00396	K20459	ABC transporters, prokaryotic type	ABC-2 type and other transporters	Lantibiotic transporter	nukF, mcdF, sboF; lantibiotic transport system ATP-binding protein
Apis cerana	Bifido_Acer_2	B4077	B4077_Bifido	B4077_Bifido_00396	K01990	ABC transporters, prokaryotic type	ABC-2 type and other transporters	ABC-2 type transporter	ABC-2.A; ABC-2 type transport system ATP-binding protein
Apis cerana	Bifido_Acer_2	B4077	B4077_Bifido	B4077_Bifido_00413	K01990	ABC transporters, prokaryotic type	ABC-2 type and other transporters	ABC-2 type transporter	ABC-2.A; ABC-2 type transport system ATP-binding protein
Apis cerana	Bifido_Acer_2	B4077	B4077_Bifido	B4077_Bifido_00434	K09013	ABC transporters, prokaryotic type	ABC-2 type and other transporters	Orphan ABC ATPase	sufC; Fe-S cluster assembly ATP-binding protein
Apis cerana	Bifido_Acer_2	B4077	B4077_Bifido	B4077_Bifido_00469	K10546	ABC transporters, prokaryotic type	Saccharide, polyol, and lipid transporters	Multiple sugar transporter	ABC.GGU.S, chvE; putative multiple sugar transport system substrate-binding protein
Apis cerana	Bifido_Acer_2	B4077	B4077_Bifido	B4077_Bifido_00470	K10548	ABC transporters, prokaryotic type	Saccharide, polyol, and lipid transporters	Multiple sugar transporter	ABC.GGU.A, gguA; putative multiple sugar transport system ATP-binding protein [EC:7.5.2.-]
Apis cerana	Bifido_Acer_2	B4077	B4077_Bifido	B4077_Bifido_00471	K10547	ABC transporters, prokaryotic type	Saccharide, polyol, and lipid transporters	Multiple sugar transporter	ABC.GGU.P, gguB; putative multiple sugar transport system permease protein
Apis cerana	Bifido_Acer_2	B4077	B4077_Bifido	B4077_Bifido_00543	K01990	ABC transporters, prokaryotic type	ABC-2 type and other transporters	ABC-2 type transporter	ABC-2.A; ABC-2 type transport system ATP-binding protein
Apis cerana	Bifido_Acer_2	B4077	B4077_Bifido	B4077_Bifido_00547	K20459	ABC transporters, prokaryotic type	ABC-2 type and other transporters	Lantibiotic transporter	nukF, mcdF, sboF; lantibiotic transport system ATP-binding protein
Apis cerana	Bifido_Acer_2	B4077	B4077_Bifido	B4077_Bifido_00547	K01990	ABC transporters, prokaryotic type	ABC-2 type and other transporters	ABC-2 type transporter	ABC-2.A; ABC-2 type transport system ATP-binding protein
Apis cerana	Bifido_Acer_2	B4077	B4077_Bifido	B4077_Bifido_00548	K20460	ABC transporters, prokaryotic type	ABC-2 type and other transporters	Lantibiotic transporter	nukE, mcdE, sboE; lantibiotic transport system permease protein
Apis cerana	Bifido_Acer_2	B4077	B4077_Bifido	B4077_Bifido_00601	K02026	ABC transporters, prokaryotic type	Saccharide, polyol, and lipid transporters	Putative multiple sugar transporter	ABC.MS.P1; multiple sugar transport system permease protein
Apis cerana	Bifido_Acer_2	B4077	B4077_Bifido	B4077_Bifido_00603	K02027	ABC transporters, prokaryotic type	Saccharide, polyol, and lipid transporters	Putative multiple sugar transporter	ABC.MS.S; multiple sugar transport system substrate-binding protein
Apis cerana	Bifido_Acer_2	B4077	B4077_Bifido	B4077_Bifido_00614	K10005	ABC transporters, prokaryotic type	Phosphate and amino acid transporters	Glutamate transporter	gluB; glutamate transport system substrate-binding protein
Apis cerana	Bifido_Acer_2	B4077	B4077_Bifido	B4077_Bifido_00614	K02030	ABC transporters, prokaryotic type	Phosphate and amino acid transporters	Putative polar amino acid transporter	ABC.PA.S; polar amino acid transport system substrate-binding protein
Apis cerana	Bifido_Acer_2	B4077	B4077_Bifido	B4077_Bifido_00657	K10820	ABC transporters, prokaryotic type	Saccharide, polyol, and lipid transporters	Galactofuranose transporter	ytfR; galactofuranose transport system ATP-binding protein [EC:7.5.2.9]
Apis cerana	Bifido_Acer_2	B4077	B4077_Bifido	B4077_Bifido_00658	K23508	ABC transporters, prokaryotic type	Saccharide, polyol, and lipid transporters	Galactofuranose transporter	ytfQ; galactofuranose transport system substrate-binding protein
Apis cerana	Bifido_Acer_2	B4077	B4077_Bifido	B4077_Bifido_00658	K10439	ABC transporters, prokaryotic type	Saccharide, polyol, and lipid transporters	Ribose transporter	rbsB; ribose transport system substrate-binding protein
Apis cerana	Bifido_Acer_2	B4077	B4077_Bifido	B4077_Bifido_00666	K10037	ABC transporters, prokaryotic type	Phosphate and amino acid transporters	Glutamine transporter	glnP; glutamine transport system permease protein
Apis cerana	Bifido_Acer_2	B4077	B4077_Bifido	B4077_Bifido_00666	K10036	ABC transporters, prokaryotic type	Phosphate and amino acid transporters	Glutamine transporter	glnH; glutamine transport system substrate-binding protein
Apis cerana	Bifido_Acer_2	B4077	B4077_Bifido	B4077_Bifido_00666	K02029	ABC transporters, prokaryotic type	Phosphate and amino acid transporters	Putative polar amino acid transporter	ABC.PA.P; polar amino acid transport system permease protein
Apis cerana	Bifido_Acer_2	B4077	B4077_Bifido	B4077_Bifido_00666	K02030	ABC transporters, prokaryotic type	Phosphate and amino acid transporters	Putative polar amino acid transporter	ABC.PA.S; polar amino acid transport system substrate-binding protein
Apis cerana	Bifido_Acer_2	B4077	B4077_Bifido	B4077_Bifido_00667	K02028	ABC transporters, prokaryotic type	Phosphate and amino acid transporters	Putative polar amino acid transporter	ABC.PA.A; polar amino acid transport system ATP-binding protein [EC:7.4.2.1]
Apis cerana	Bifido_Acer_2	B4077	B4077_Bifido	B4077_Bifido_00667	K02030	ABC transporters, prokaryotic type	Phosphate and amino acid transporters	Putative polar amino acid transporter	ABC.PA.S; polar amino acid transport system substrate-binding protein
Apis cerana	Bifido_Acer_2	B4077	B4077_Bifido	B4077_Bifido_00669	K10007	ABC transporters, prokaryotic type	Phosphate and amino acid transporters	Glutamate transporter	gluD; glutamate transport system permease protein
Apis cerana	Bifido_Acer_2	B4077	B4077_Bifido	B4077_Bifido_00670	K10006	ABC transporters, prokaryotic type	Phosphate and amino acid transporters	Glutamate transporter	gluC; glutamate transport system permease protein
Apis cerana	Bifido_Acer_2	B4077	B4077_Bifido	B4077_Bifido_00671	K10005	ABC transporters, prokaryotic type	Phosphate and amino acid transporters	Glutamate transporter	gluB; glutamate transport system substrate-binding protein
Apis cerana	Bifido_Acer_2	B4077	B4077_Bifido	B4077_Bifido_00671	K02030	ABC transporters, prokaryotic type	Phosphate and amino acid transporters	Putative polar amino acid transporter	ABC.PA.S; polar amino acid transport system substrate-binding protein
Apis cerana	Bifido_Acer_2	B4077	B4077_Bifido	B4077_Bifido_00672	K10008	ABC transporters, prokaryotic type	Phosphate and amino acid transporters	Glutamate transporter	gluA; glutamate transport system ATP-binding protein [EC:7.4.2.1]
Apis cerana	Bifido_Acer_2	B4077	B4077_Bifido	B4077_Bifido_00672	K02028	ABC transporters, prokaryotic type	Phosphate and amino acid transporters	Putative polar amino acid transporter	ABC.PA.A; polar amino acid transport system ATP-binding protein [EC:7.4.2.1]
Apis cerana	Bifido_Acer_2	B4077	B4077_Bifido	B4077_Bifido_00672	K02030	ABC transporters, prokaryotic type	Phosphate and amino acid transporters	Putative polar amino acid transporter	ABC.PA.S; polar amino acid transport system substrate-binding protein
Apis cerana	Bifido_Acer_2	B4077	B4077_Bifido	B4077_Bifido_00694	K10117	ABC transporters, prokaryotic type	Saccharide, polyol, and lipid transporters	Raffinose/stachyose/melibiose transporter	msmE; raffinose/stachyose/melibiose transport system substrate-binding protein
Apis cerana	Bifido_Acer_2	B4077	B4077_Bifido	B4077_Bifido_00719	K02031	ABC transporters, prokaryotic type	Peptide and nickel transporters	Peptides/nickel transporter	ddpD; peptide/nickel transport system ATP-binding protein
Apis cerana	Bifido_Acer_2	B4077	B4077_Bifido	B4077_Bifido_00719	K02032	ABC transporters, prokaryotic type	Peptide and nickel transporters	Peptides/nickel transporter	ddpF; peptide/nickel transport system ATP-binding protein
Apis cerana	Bifido_Acer_2	B4077	B4077_Bifido	B4077_Bifido_00720	K02034	ABC transporters, prokaryotic type	Peptide and nickel transporters	Peptides/nickel transporter	ABC.PE.P1; peptide/nickel transport system permease protein
Apis cerana	Bifido_Acer_2	B4077	B4077_Bifido	B4077_Bifido_00721	K15581	ABC transporters, prokaryotic type	Peptide and nickel transporters	Oligopeptide transporter	oppB; oligopeptide transport system permease protein
Apis cerana	Bifido_Acer_2	B4077	B4077_Bifido	B4077_Bifido_00721	K02033	ABC transporters, prokaryotic type	Peptide and nickel transporters	Peptides/nickel transporter	ABC.PE.P; peptide/nickel transport system permease protein
Apis cerana	Bifido_Acer_2	B4077	B4077_Bifido	B4077_Bifido_00722	K15580	ABC transporters, prokaryotic type	Peptide and nickel transporters	Oligopeptide transporter	oppA, mppA; oligopeptide transport system substrate-binding protein
Apis cerana	Bifido_Acer_2	B4077	B4077_Bifido	B4077_Bifido_00722	K02035	ABC transporters, prokaryotic type	Peptide and nickel transporters	Peptides/nickel transporter	ABC.PE.S; peptide/nickel transport system substrate-binding protein
Apis cerana	Bifido_Acer_2	B4077	B4077_Bifido	B4077_Bifido_00723	K15580	ABC transporters, prokaryotic type	Peptide and nickel transporters	Oligopeptide transporter	oppA, mppA; oligopeptide transport system substrate-binding protein
Apis cerana	Bifido_Acer_2	B4077	B4077_Bifido	B4077_Bifido_00723	K02035	ABC transporters, prokaryotic type	Peptide and nickel transporters	Peptides/nickel transporter	ABC.PE.S; peptide/nickel transport system substrate-binding protein
Apis cerana	Bifido_Acer_2	B4077	B4077_Bifido	B4077_Bifido_00762	K02013	ABC transporters, prokaryotic type	Metallic cation, iron-siderophore and vitamin B12 transporters	Iron complex transporter	ABC.FEV.A; iron complex transport system ATP-binding protein [EC:7.2.2.-]
Apis cerana	Bifido_Acer_2	B4077	B4077_Bifido	B4077_Bifido_00763	K02015	ABC transporters, prokaryotic type	Metallic cation, iron-siderophore and vitamin B12 transporters	Iron complex transporter	ABC.FEV.P; iron complex transport system permease protein
Apis cerana	Bifido_Acer_2	B4077	B4077_Bifido	B4077_Bifido_00764	K02015	ABC transporters, prokaryotic type	Metallic cation, iron-siderophore and vitamin B12 transporters	Iron complex transporter	ABC.FEV.P; iron complex transport system permease protein
Apis cerana	Bifido_Acer_2	B4077	B4077_Bifido	B4077_Bifido_00765	K02015	ABC transporters, prokaryotic type	Metallic cation, iron-siderophore and vitamin B12 transporters	Iron complex transporter	ABC.FEV.P; iron complex transport system permease protein
Apis cerana	Bifido_Acer_2	B4077	B4077_Bifido	B4077_Bifido_00766	K02016	ABC transporters, prokaryotic type	Metallic cation, iron-siderophore and vitamin B12 transporters	Iron complex transporter	ABC.FEV.S; iron complex transport system substrate-binding protein
Apis cerana	Bifido_Acer_2	B4077	B4077_Bifido	B4077_Bifido_00775	K20490	ABC transporters, prokaryotic type	ABC-2 type and other transporters	Lantibiotic transporter	nisF, spaF, cprA, epiF; lantibiotic transport system ATP-binding protein
Apis cerana	Bifido_Acer_2	B4077	B4077_Bifido	B4077_Bifido_00775	K01990	ABC transporters, prokaryotic type	ABC-2 type and other transporters	ABC-2 type transporter	ABC-2.A; ABC-2 type transport system ATP-binding protein
Apis cerana	Bifido_Acer_2	B4077	B4077_Bifido	B4077_Bifido_00776	K20491	ABC transporters, prokaryotic type	ABC-2 type and other transporters	Lantibiotic transporter	nisE, spaE, cprB, epiE; lantibiotic transport system permease protein
Apis cerana	Bifido_Acer_2	B4077	B4077_Bifido	B4077_Bifido_00777	K20492	ABC transporters, prokaryotic type	ABC-2 type and other transporters	Lantibiotic transporter	nisG, spaG, cprC; lantibiotic transport system permease protein
Apis cerana	Bifido_Acer_2	B4077	B4077_Bifido	B4077_Bifido_00828	K02004	ABC transporters, prokaryotic type	ABC-2 type and other transporters	Putative ABC transporter	ABC.CD.P; putative ABC transport system permease protein
Apis cerana	Bifido_Acer_2	B4077	B4077_Bifido	B4077_Bifido_00863	K17246	ABC transporters, prokaryotic type	Saccharide, polyol, and lipid transporters	Putative chitobiose transporter	chiG; putative chitobiose transport system permease protein
Apis cerana	Bifido_Acer_2	B4077	B4077_Bifido	B4077_Bifido_00863	K02026	ABC transporters, prokaryotic type	Saccharide, polyol, and lipid transporters	Putative multiple sugar transporter	ABC.MS.P1; multiple sugar transport system permease protein
Apis cerana	Bifido_Acer_2	B4077	B4077_Bifido	B4077_Bifido_00864	K02025	ABC transporters, prokaryotic type	Saccharide, polyol, and lipid transporters	Putative multiple sugar transporter	ABC.MS.P; multiple sugar transport system permease protein
Apis cerana	Bifido_Acer_2	B4077	B4077_Bifido	B4077_Bifido_00865	K02027	ABC transporters, prokaryotic type	Saccharide, polyol, and lipid transporters	Putative multiple sugar transporter	ABC.MS.S; multiple sugar transport system substrate-binding protein
Apis cerana	Bifido_Acer_2	B4077	B4077_Bifido	B4077_Bifido_00874	K02821	Phosphotransferase system (PTS)	Enzyme II [TC:4.A]	Ascorbate-specific II component	ulaC, sgaA; ascorbate PTS system EIIA or EIIAB component [EC:2.7.1.194]
Apis cerana	Bifido_Acer_2	B4077	B4077_Bifido	B4077_Bifido_00875	K02822	Phosphotransferase system (PTS)	Enzyme II [TC:4.A]	Ascorbate-specific II component	ulaB, sgaB; ascorbate PTS system EIIB component [EC:2.7.1.194]
Apis cerana	Bifido_Acer_2	B4077	B4077_Bifido	B4077_Bifido_00876	K03475	Phosphotransferase system (PTS)	Enzyme II [TC:4.A]	Ascorbate-specific II component	ulaA, sgaT; ascorbate PTS system EIIC component
Apis cerana	Bifido_Acer_2	B4077	B4077_Bifido	B4077_Bifido_00882	K02821	Phosphotransferase system (PTS)	Enzyme II [TC:4.A]	Ascorbate-specific II component	ulaC, sgaA; ascorbate PTS system EIIA or EIIAB component [EC:2.7.1.194]
Apis cerana	Bifido_Acer_2	B4077	B4077_Bifido	B4077_Bifido_00883	K02822	Phosphotransferase system (PTS)	Enzyme II [TC:4.A]	Ascorbate-specific II component	ulaB, sgaB; ascorbate PTS system EIIB component [EC:2.7.1.194]
Apis cerana	Bifido_Acer_2	B4077	B4077_Bifido	B4077_Bifido_00884	K03475	Phosphotransferase system (PTS)	Enzyme II [TC:4.A]	Ascorbate-specific II component	ulaA, sgaT; ascorbate PTS system EIIC component
Apis cerana	Bifido_Acer_2	B4077	B4077_Bifido	B4077_Bifido_00896	K01992	ABC transporters, prokaryotic type	ABC-2 type and other transporters	ABC-2 type transporter	ABC-2.P; ABC-2 type transport system permease protein
Apis cerana	Bifido_Acer_2	B4077	B4077_Bifido	B4077_Bifido_00908	K02035	ABC transporters, prokaryotic type	Peptide and nickel transporters	Peptides/nickel transporter	ABC.PE.S; peptide/nickel transport system substrate-binding protein
Apis cerana	Bifido_Acer_2	B4077	B4077_Bifido	B4077_Bifido_00936	K02029	ABC transporters, prokaryotic type	Phosphate and amino acid transporters	Putative polar amino acid transporter	ABC.PA.P; polar amino acid transport system permease protein
Apis cerana	Bifido_Acer_2	B4077	B4077_Bifido	B4077_Bifido_00938	K02028	ABC transporters, prokaryotic type	Phosphate and amino acid transporters	Putative polar amino acid transporter	ABC.PA.A; polar amino acid transport system ATP-binding protein [EC:7.4.2.1]
Apis cerana	Bifido_Acer_2	B4077	B4077_Bifido	B4077_Bifido_00938	K02030	ABC transporters, prokaryotic type	Phosphate and amino acid transporters	Putative polar amino acid transporter	ABC.PA.S; polar amino acid transport system substrate-binding protein
Apis cerana	Bifido_Acer_2	B4077	B4077_Bifido	B4077_Bifido_00939	K02030	ABC transporters, prokaryotic type	Phosphate and amino acid transporters	Putative polar amino acid transporter	ABC.PA.S; polar amino acid transport system substrate-binding protein
Apis cerana	Bifido_Acer_2	B4077	B4077_Bifido	B4077_Bifido_01026	K01996	ABC transporters, prokaryotic type	Phosphate and amino acid transporters	Branched-chain amino acid transporter	livF; branched-chain amino acid transport system ATP-binding protein
Apis cerana	Bifido_Acer_2	B4077	B4077_Bifido	B4077_Bifido_01027	K01998	ABC transporters, prokaryotic type	Phosphate and amino acid transporters	Branched-chain amino acid transporter	livM; branched-chain amino acid transport system permease protein
Apis cerana	Bifido_Acer_2	B4077	B4077_Bifido	B4077_Bifido_01027	K01997	ABC transporters, prokaryotic type	Phosphate and amino acid transporters	Branched-chain amino acid transporter	livH; branched-chain amino acid transport system permease protein
Apis cerana	Bifido_Acer_2	B4077	B4077_Bifido	B4077_Bifido_01028	K01999	ABC transporters, prokaryotic type	Phosphate and amino acid transporters	Branched-chain amino acid transporter	livK; branched-chain amino acid transport system substrate-binding protein
Apis cerana	Bifido_Acer_2	B4077	B4077_Bifido	B4077_Bifido_01077	K10117	ABC transporters, prokaryotic type	Saccharide, polyol, and lipid transporters	Raffinose/stachyose/melibiose transporter	msmE; raffinose/stachyose/melibiose transport system substrate-binding protein
Apis cerana	Bifido_Acer_2	B4077	B4077_Bifido	B4077_Bifido_01077	K02027	ABC transporters, prokaryotic type	Saccharide, polyol, and lipid transporters	Putative multiple sugar transporter	ABC.MS.S; multiple sugar transport system substrate-binding protein
Apis cerana	Bifido_Acer_2	B4077	B4077_Bifido	B4077_Bifido_01078	K02025	ABC transporters, prokaryotic type	Saccharide, polyol, and lipid transporters	Putative multiple sugar transporter	ABC.MS.P; multiple sugar transport system permease protein
Apis cerana	Bifido_Acer_2	B4077	B4077_Bifido	B4077_Bifido_01087	K02028	ABC transporters, prokaryotic type	Phosphate and amino acid transporters	Putative polar amino acid transporter	ABC.PA.A; polar amino acid transport system ATP-binding protein [EC:7.4.2.1]
Apis cerana	Bifido_Acer_2	B4077	B4077_Bifido	B4077_Bifido_01087	K02030	ABC transporters, prokaryotic type	Phosphate and amino acid transporters	Putative polar amino acid transporter	ABC.PA.S; polar amino acid transport system substrate-binding protein
Apis cerana	Bifido_Acer_2	B4077	B4077_Bifido	B4077_Bifido_01089	K02030	ABC transporters, prokaryotic type	Phosphate and amino acid transporters	Putative polar amino acid transporter	ABC.PA.S; polar amino acid transport system substrate-binding protein
Apis cerana	Bifido_Acer_2	B4077	B4077_Bifido	B4077_Bifido_01122	K10117	ABC transporters, prokaryotic type	Saccharide, polyol, and lipid transporters	Raffinose/stachyose/melibiose transporter	msmE; raffinose/stachyose/melibiose transport system substrate-binding protein
Apis cerana	Bifido_Acer_2	B4077	B4077_Bifido	B4077_Bifido_01124	K10119	ABC transporters, prokaryotic type	Saccharide, polyol, and lipid transporters	Raffinose/stachyose/melibiose transporter	msmG; raffinose/stachyose/melibiose transport system permease protein
Apis cerana	Bifido_Acer_2	B4077	B4077_Bifido	B4077_Bifido_01142	K10117	ABC transporters, prokaryotic type	Saccharide, polyol, and lipid transporters	Raffinose/stachyose/melibiose transporter	msmE; raffinose/stachyose/melibiose transport system substrate-binding protein
Apis cerana	Bifido_Acer_2	B4077	B4077_Bifido	B4077_Bifido_01145	K10119	ABC transporters, prokaryotic type	Saccharide, polyol, and lipid transporters	Raffinose/stachyose/melibiose transporter	msmG; raffinose/stachyose/melibiose transport system permease protein
Apis cerana	Bifido_Acer_2	B4077	B4077_Bifido	B4077_Bifido_01171	K02027	ABC transporters, prokaryotic type	Saccharide, polyol, and lipid transporters	Putative multiple sugar transporter	ABC.MS.S; multiple sugar transport system substrate-binding protein
Apis cerana	Bifido_Acer_2	B4077	B4077_Bifido	B4077_Bifido_01172	K02025	ABC transporters, prokaryotic type	Saccharide, polyol, and lipid transporters	Putative multiple sugar transporter	ABC.MS.P; multiple sugar transport system permease protein
Apis cerana	Bifido_Acer_2	B4077	B4077_Bifido	B4077_Bifido_01172	K10118	ABC transporters, prokaryotic type	Saccharide, polyol, and lipid transporters	Raffinose/stachyose/melibiose transporter	msmF; raffinose/stachyose/melibiose transport system permease protein
Apis cerana	Bifido_Acer_2	B4077	B4077_Bifido	B4077_Bifido_01173	K02026	ABC transporters, prokaryotic type	Saccharide, polyol, and lipid transporters	Putative multiple sugar transporter	ABC.MS.P1; multiple sugar transport system permease protein
Apis cerana	Bifido_Acer_2	B4077	B4077_Bifido	B4077_Bifido_01183	K10117	ABC transporters, prokaryotic type	Saccharide, polyol, and lipid transporters	Raffinose/stachyose/melibiose transporter	msmE; raffinose/stachyose/melibiose transport system substrate-binding protein
Apis cerana	Bifido_Acer_2	B4077	B4077_Bifido	B4077_Bifido_01205	K02004	ABC transporters, prokaryotic type	ABC-2 type and other transporters	Putative ABC transporter	ABC.CD.P; putative ABC transport system permease protein
Apis cerana	Bifido_Acer_2	B4077	B4077_Bifido	B4077_Bifido_01250	K02050	ABC transporters, prokaryotic type	Mineral and organic ion transporters	NitT/TauT family transporter	ABC.SN.P; NitT/TauT family transport system permease protein
Apis cerana	Bifido_Acer_2	B4077	B4077_Bifido	B4077_Bifido_01251	K02051	ABC transporters, prokaryotic type	Mineral and organic ion transporters	NitT/TauT family transporter	ABC.SN.S; NitT/TauT family transport system substrate-binding protein
Apis cerana	Bifido_Acer_2	B4077	B4077_Bifido	B4077_Bifido_01281	K02003	ABC transporters, prokaryotic type	ABC-2 type and other transporters	Putative ABC transporter	ABC.CD.A; putative ABC transport system ATP-binding protein
Apis cerana	Bifido_Acer_2	B4077	B4077_Bifido	B4077_Bifido_01305	K02026	ABC transporters, prokaryotic type	Saccharide, polyol, and lipid transporters	Putative multiple sugar transporter	ABC.MS.P1; multiple sugar transport system permease protein
Apis cerana	Bifido_Acer_2	B4077	B4077_Bifido	B4077_Bifido_01307	K10117	ABC transporters, prokaryotic type	Saccharide, polyol, and lipid transporters	Raffinose/stachyose/melibiose transporter	msmE; raffinose/stachyose/melibiose transport system substrate-binding protein
Apis cerana	Bifido_Acer_2	B4077	B4077_Bifido	B4077_Bifido_01308	K02025	ABC transporters, prokaryotic type	Saccharide, polyol, and lipid transporters	Putative multiple sugar transporter	ABC.MS.P; multiple sugar transport system permease protein
Apis cerana	Bifido_Acer_2	B4077	B4077_Bifido	B4077_Bifido_01328	K02027	ABC transporters, prokaryotic type	Saccharide, polyol, and lipid transporters	Putative multiple sugar transporter	ABC.MS.S; multiple sugar transport system substrate-binding protein
Apis cerana	Bifido_Acer_2	B4077	B4077_Bifido	B4077_Bifido_01460	K02004	ABC transporters, prokaryotic type	ABC-2 type and other transporters	Putative ABC transporter	ABC.CD.P; putative ABC transport system permease protein
Apis cerana	Bifido_Acer_2	B4077	B4077_Bifido	B4077_Bifido_01475	K02027	ABC transporters, prokaryotic type	Saccharide, polyol, and lipid transporters	Putative multiple sugar transporter	ABC.MS.S; multiple sugar transport system substrate-binding protein
Apis cerana	Bifido_Acer_2	B4077	B4077_Bifido	B4077_Bifido_01483	K10119	ABC transporters, prokaryotic type	Saccharide, polyol, and lipid transporters	Raffinose/stachyose/melibiose transporter	msmG; raffinose/stachyose/melibiose transport system permease protein
Apis cerana	Bifido_Acer_2	B4077	B4077_Bifido	B4077_Bifido_01483	K02026	ABC transporters, prokaryotic type	Saccharide, polyol, and lipid transporters	Putative multiple sugar transporter	ABC.MS.P1; multiple sugar transport system permease protein
Apis cerana	Bifido_Acer_2	B4077	B4077_Bifido	B4077_Bifido_01488	K10439	ABC transporters, prokaryotic type	Saccharide, polyol, and lipid transporters	Ribose transporter	rbsB; ribose transport system substrate-binding protein
Apis cerana	Bifido_Acer_2	B4077	B4077_Bifido	B4077_Bifido_01489	K10441	ABC transporters, prokaryotic type	Saccharide, polyol, and lipid transporters	Ribose transporter	rbsA; ribose transport system ATP-binding protein [EC:7.5.2.7]
Apis cerana	Bifido_Acer_2	B4077	B4077_Bifido	B4077_Bifido_01490	K10440	ABC transporters, prokaryotic type	Saccharide, polyol, and lipid transporters	Ribose transporter	rbsC; ribose transport system permease protein
Apis cerana	Bifido_Acer_2	B4077	B4077_Bifido	B4077_Bifido_01490	K02057	ABC transporters, prokaryotic type	Saccharide, polyol, and lipid transporters	Putative simple sugar transporter	ABC.SS.P; simple sugar transport system permease protein
Apis cerana	Bifido_Acer_2	B4077	B4077_Bifido	B4077_Bifido_01495	K02003	ABC transporters, prokaryotic type	ABC-2 type and other transporters	Putative ABC transporter	ABC.CD.A; putative ABC transport system ATP-binding protein
Apis cerana	Bifido_Acer_2	B4077	B4077_Bifido	B4077_Bifido_01496	K02004	ABC transporters, prokaryotic type	ABC-2 type and other transporters	Putative ABC transporter	ABC.CD.P; putative ABC transport system permease protein
Apis cerana	Bifido_Acer_2	B4077	B4077_Bifido	B4077_Bifido_01497	K02004	ABC transporters, prokaryotic type	ABC-2 type and other transporters	Putative ABC transporter	ABC.CD.P; putative ABC transport system permease protein
Apis cerana	Bifido_Acer_2	B4077	B4077_Bifido	B4077_Bifido_01512	K02027	ABC transporters, prokaryotic type	Saccharide, polyol, and lipid transporters	Putative multiple sugar transporter	ABC.MS.S; multiple sugar transport system substrate-binding protein
Apis cerana	Bifido_Acer_2	B4077	B4077_Bifido	B4077_Bifido_01544	K10112	ABC transporters, prokaryotic type	Saccharide, polyol, and lipid transporters	Maltose/maltodextrin transporter	msmX, msmK, malK, sugC, ggtA, msiK; multiple sugar transport system ATP-binding protein
Apis cerana	Bifido_Acer_2	B4077	B4077_Bifido	B4077_Bifido_01544	K10112	ABC transporters, prokaryotic type	Saccharide, polyol, and lipid transporters	Arabinogalactan oligomer/maltooligosaccharide transport system	msmX, msmK, malK, sugC, ggtA, msiK; multiple sugar transport system ATP-binding protein
Apis cerana	Bifido_Acer_2	B4077	B4077_Bifido	B4077_Bifido_01544	K10112	ABC transporters, prokaryotic type	Saccharide, polyol, and lipid transporters	Raffinose/stachyose/melibiose transporter	msmX, msmK, malK, sugC, ggtA, msiK; multiple sugar transport system ATP-binding protein
Apis cerana	Bifido_Acer_2	B4077	B4077_Bifido	B4077_Bifido_01544	K10112	ABC transporters, prokaryotic type	Saccharide, polyol, and lipid transporters	alpha-Glucoside transporter	msmX, msmK, malK, sugC, ggtA, msiK; multiple sugar transport system ATP-binding protein
Apis cerana	Bifido_Acer_2	B4077	B4077_Bifido	B4077_Bifido_01544	K10112	ABC transporters, prokaryotic type	Saccharide, polyol, and lipid transporters	Glucose/mannose transporter	msmX, msmK, malK, sugC, ggtA, msiK; multiple sugar transport system ATP-binding protein
Apis cerana	Bifido_Acer_2	B4077	B4077_Bifido	B4077_Bifido_01544	K10112	ABC transporters, prokaryotic type	Saccharide, polyol, and lipid transporters	Cellobiose transporter	msmX, msmK, malK, sugC, ggtA, msiK; multiple sugar transport system ATP-binding protein
Apis cerana	Bifido_Acer_2	B4077	B4077_Bifido	B4077_Bifido_01544	K10112	ABC transporters, prokaryotic type	Saccharide, polyol, and lipid transporters	N,N'-Diacetylchitobiose transporter	msmX, msmK, malK, sugC, ggtA, msiK; multiple sugar transport system ATP-binding protein
Apis cerana	Bifido_Acer_2	B4077	B4077_Bifido	B4077_Bifido_01544	K10112	ABC transporters, prokaryotic type	Saccharide, polyol, and lipid transporters	Putative fructooligosaccharide transporter	msmX, msmK, malK, sugC, ggtA, msiK; multiple sugar transport system ATP-binding protein
Apis cerana	Bifido_Acer_2	B4077	B4077_Bifido	B4077_Bifido_01544	K10112	ABC transporters, prokaryotic type	Saccharide, polyol, and lipid transporters	Putative sorbitol/mannitol transporter	msmX, msmK, malK, sugC, ggtA, msiK; multiple sugar transport system ATP-binding protein
Apis cerana	Bifido_Acer_2	B4077	B4077_Bifido	B4077_Bifido_01544	K10112	ABC transporters, prokaryotic type	Saccharide, polyol, and lipid transporters	Arabinosaccharide transporter	msmX, msmK, malK, sugC, ggtA, msiK; multiple sugar transport system ATP-binding protein
Apis cerana	Bifido_Acer_2	B4077	B4077_Bifido	B4077_Bifido_01544	K10112	ABC transporters, prokaryotic type	Saccharide, polyol, and lipid transporters	Putative multiple sugar transporter	msmX, msmK, malK, sugC, ggtA, msiK; multiple sugar transport system ATP-binding protein
Apis cerana	Bifido_Acer_2	B4077	B4077_Bifido	B4077_Bifido_01597	K10119	ABC transporters, prokaryotic type	Saccharide, polyol, and lipid transporters	Raffinose/stachyose/melibiose transporter	msmG; raffinose/stachyose/melibiose transport system permease protein
Apis cerana	Bifido_Acer_2	B4077	B4077_Bifido	B4077_Bifido_01599	K10117	ABC transporters, prokaryotic type	Saccharide, polyol, and lipid transporters	Raffinose/stachyose/melibiose transporter	msmE; raffinose/stachyose/melibiose transport system substrate-binding protein
Apis cerana	Bifido_Acer_2	B4077	B4077_Bifido	B4077_Bifido_01670	K10118	ABC transporters, prokaryotic type	Saccharide, polyol, and lipid transporters	Raffinose/stachyose/melibiose transporter	msmF; raffinose/stachyose/melibiose transport system permease protein
Apis cerana	Bifido_Acer_2	B4077	B4077_Bifido	B4077_Bifido_01670	K02025	ABC transporters, prokaryotic type	Saccharide, polyol, and lipid transporters	Putative multiple sugar transporter	ABC.MS.P; multiple sugar transport system permease protein
Apis cerana	Bifido_Acer_2	B4077	B4077_Bifido	B4077_Bifido_01671	K10117	ABC transporters, prokaryotic type	Saccharide, polyol, and lipid transporters	Raffinose/stachyose/melibiose transporter	msmE; raffinose/stachyose/melibiose transport system substrate-binding protein
Apis cerana	Bifido_Acer_2	B4077	B4077_Bifido	B4077_Bifido_01695	K02003	ABC transporters, prokaryotic type	ABC-2 type and other transporters	Putative ABC transporter	ABC.CD.A; putative ABC transport system ATP-binding protein
Apis cerana	Bifido_Acer_2	B4077	B4077_Bifido	B4077_Bifido_01696	K02004	ABC transporters, prokaryotic type	ABC-2 type and other transporters	Putative ABC transporter	ABC.CD.P; putative ABC transport system permease protein
Apis cerana	Bifido_Acer_2	B4077	B4077_Bifido	B4077_Bifido_01697	K02003	ABC transporters, prokaryotic type	ABC-2 type and other transporters	Putative ABC transporter	ABC.CD.A; putative ABC transport system ATP-binding protein
Apis cerana	Bifido_Acer_2	B4077	B4077_Bifido	B4077_Bifido_01697	K02004	ABC transporters, prokaryotic type	ABC-2 type and other transporters	Putative ABC transporter	ABC.CD.P; putative ABC transport system permease protein
Apis cerana	Bifido_Acer_2	B4077	B4077_Bifido	B4077_Bifido_01697	K02030	ABC transporters, prokaryotic type	Phosphate and amino acid transporters	Putative polar amino acid transporter	ABC.PA.S; polar amino acid transport system substrate-binding protein
Apis cerana	Bifido_Acer_2	B4077	B4077_Bifido	B4077_Bifido_01701	K01992	ABC transporters, prokaryotic type	ABC-2 type and other transporters	ABC-2 type transporter	ABC-2.P; ABC-2 type transport system permease protein
Apis cerana	Bifido_Acer_2	B4077	B4077_Bifido	B4077_Bifido_01707	K08483	Phosphotransferase system (PTS)	Enzyme I and HPr	Enzyme I [TC:8.A.7]	ptsI; phosphoenolpyruvate-protein phosphotransferase (PTS system enzyme I) [EC:2.7.3.9]
Apis cerana	Bifido_Acer_2	B4077	B4077_Bifido	B4077_Bifido_01711	K02769	Phosphotransferase system (PTS)	Enzyme II [TC:4.A]	Fructose-specific II component	fruAb; fructose PTS system EIIB component [EC:2.7.1.202]
Apis cerana	Bifido_Acer_2	B4077	B4077_Bifido	B4077_Bifido_01735	K02025	ABC transporters, prokaryotic type	Saccharide, polyol, and lipid transporters	Putative multiple sugar transporter	ABC.MS.P; multiple sugar transport system permease protein
Apis cerana	Bifido_Acer_2	B4077	B4077_Bifido	B4077_Bifido_01736	K02026	ABC transporters, prokaryotic type	Saccharide, polyol, and lipid transporters	Putative multiple sugar transporter	ABC.MS.P1; multiple sugar transport system permease protein
Apis cerana	Bifido_Acer_2	B4077	B4077_Bifido	B4077_Bifido_01740	K02040	ABC transporters, prokaryotic type	Phosphate and amino acid transporters	Phosphate transporter	pstS; phosphate transport system substrate-binding protein
Apis cerana	Bifido_Acer_2	B4077	B4077_Bifido	B4077_Bifido_01741	K02037	ABC transporters, prokaryotic type	Phosphate and amino acid transporters	Phosphate transporter	pstC; phosphate transport system permease protein
Apis cerana	Bifido_Acer_2	B4077	B4077_Bifido	B4077_Bifido_01742	K02038	ABC transporters, prokaryotic type	Phosphate and amino acid transporters	Phosphate transporter	pstA; phosphate transport system permease protein
Apis cerana	Bifido_Acer_2	B4077	B4077_Bifido	B4077_Bifido_01743	K02036	ABC transporters, prokaryotic type	Phosphate and amino acid transporters	Phosphate transporter	pstB; phosphate transport system ATP-binding protein [EC:7.3.2.1]
Apis cerana	Bifido_Acer_2	B4077	B4077_Bifido	B4077_Bifido_01844	K02027	ABC transporters, prokaryotic type	Saccharide, polyol, and lipid transporters	Putative multiple sugar transporter	ABC.MS.S; multiple sugar transport system substrate-binding protein
Apis cerana	Bifido_Acer_2	B4077	B4077_Bifido	B4077_Bifido_01849	K02027	ABC transporters, prokaryotic type	Saccharide, polyol, and lipid transporters	Putative multiple sugar transporter	ABC.MS.S; multiple sugar transport system substrate-binding protein
Apis cerana	Bifido_Acer_2	B4077	B4077_Bifido	B4077_Bifido_01850	K02025	ABC transporters, prokaryotic type	Saccharide, polyol, and lipid transporters	Putative multiple sugar transporter	ABC.MS.P; multiple sugar transport system permease protein
Apis cerana	Bifido_Acer_2	B4077	B4077_Bifido	B4077_Bifido_01851	K17246	ABC transporters, prokaryotic type	Saccharide, polyol, and lipid transporters	Putative chitobiose transporter	chiG; putative chitobiose transport system permease protein
Apis cerana	Bifido_Acer_2	B4077	B4077_Bifido	B4077_Bifido_01851	K02026	ABC transporters, prokaryotic type	Saccharide, polyol, and lipid transporters	Putative multiple sugar transporter	ABC.MS.P1; multiple sugar transport system permease protein
Apis cerana	Bifido_Acer_2	B4077	B4077_Bifido	B4077_Bifido_01856	K10546	ABC transporters, prokaryotic type	Saccharide, polyol, and lipid transporters	Multiple sugar transporter	ABC.GGU.S, chvE; putative multiple sugar transport system substrate-binding protein
Apis cerana	Bifido_Acer_2	B4077	B4077_Bifido	B4077_Bifido_01857	K10548	ABC transporters, prokaryotic type	Saccharide, polyol, and lipid transporters	Multiple sugar transporter	ABC.GGU.A, gguA; putative multiple sugar transport system ATP-binding protein [EC:7.5.2.-]
Apis cerana	Bifido_Acer_2	B4077	B4077_Bifido	B4077_Bifido_01858	K10547	ABC transporters, prokaryotic type	Saccharide, polyol, and lipid transporters	Multiple sugar transporter	ABC.GGU.P, gguB; putative multiple sugar transport system permease protein
Apis cerana	Bifido_Acer_2	B4077	B4077_Bifido	B4077_Bifido_01886	K02004	ABC transporters, prokaryotic type	ABC-2 type and other transporters	Putative ABC transporter	ABC.CD.P; putative ABC transport system permease protein
Apis cerana	Bifido_Acer_1	B4079	B4079_Bifido	B4079_Bifido_00012	K01990	ABC transporters, prokaryotic type	ABC-2 type and other transporters	ABC-2 type transporter	ABC-2.A; ABC-2 type transport system ATP-binding protein
Apis cerana	Bifido_Acer_1	B4079	B4079_Bifido	B4079_Bifido_00048	K09812	ABC transporters, prokaryotic type	ABC-2 type and other transporters	Cell division transporter	ftsE; cell division transport system ATP-binding protein
Apis cerana	Bifido_Acer_1	B4079	B4079_Bifido	B4079_Bifido_00049	K09811	ABC transporters, prokaryotic type	ABC-2 type and other transporters	Cell division transporter	ftsX; cell division transport system permease protein
Apis cerana	Bifido_Acer_1	B4079	B4079_Bifido	B4079_Bifido_00052	K02030	ABC transporters, prokaryotic type	Phosphate and amino acid transporters	Putative polar amino acid transporter	ABC.PA.S; polar amino acid transport system substrate-binding protein
Apis cerana	Bifido_Acer_1	B4079	B4079_Bifido	B4079_Bifido_00053	K02029	ABC transporters, prokaryotic type	Phosphate and amino acid transporters	Putative polar amino acid transporter	ABC.PA.P; polar amino acid transport system permease protein
Apis cerana	Bifido_Acer_1	B4079	B4079_Bifido	B4079_Bifido_00054	K02028	ABC transporters, prokaryotic type	Phosphate and amino acid transporters	Putative polar amino acid transporter	ABC.PA.A; polar amino acid transport system ATP-binding protein [EC:7.4.2.1]
Apis cerana	Bifido_Acer_1	B4079	B4079_Bifido	B4079_Bifido_00054	K02030	ABC transporters, prokaryotic type	Phosphate and amino acid transporters	Putative polar amino acid transporter	ABC.PA.S; polar amino acid transport system substrate-binding protein
Apis cerana	Bifido_Acer_1	B4079	B4079_Bifido	B4079_Bifido_00059	K02035	ABC transporters, prokaryotic type	Peptide and nickel transporters	Peptides/nickel transporter	ABC.PE.S; peptide/nickel transport system substrate-binding protein
Apis cerana	Bifido_Acer_1	B4079	B4079_Bifido	B4079_Bifido_00060	K02033	ABC transporters, prokaryotic type	Peptide and nickel transporters	Peptides/nickel transporter	ABC.PE.P; peptide/nickel transport system permease protein
Apis cerana	Bifido_Acer_1	B4079	B4079_Bifido	B4079_Bifido_00061	K02034	ABC transporters, prokaryotic type	Peptide and nickel transporters	Peptides/nickel transporter	ABC.PE.P1; peptide/nickel transport system permease protein
Apis cerana	Bifido_Acer_1	B4079	B4079_Bifido	B4079_Bifido_00067	K02027	ABC transporters, prokaryotic type	Saccharide, polyol, and lipid transporters	Putative multiple sugar transporter	ABC.MS.S; multiple sugar transport system substrate-binding protein
Apis cerana	Bifido_Acer_1	B4079	B4079_Bifido	B4079_Bifido_00101	K02077	ABC transporters, prokaryotic type	Metallic cation, iron-siderophore and vitamin B12 transporters	Putative zinc/manganese transporter	ABC.ZM.S; zinc/manganese transport system substrate-binding protein
Apis cerana	Bifido_Acer_1	B4079	B4079_Bifido	B4079_Bifido_00109	K02071	ABC transporters, prokaryotic type	Phosphate and amino acid transporters	D-Methionine transporter	metN; D-methionine transport system ATP-binding protein
Apis cerana	Bifido_Acer_1	B4079	B4079_Bifido	B4079_Bifido_00109	K02030	ABC transporters, prokaryotic type	Phosphate and amino acid transporters	Putative polar amino acid transporter	ABC.PA.S; polar amino acid transport system substrate-binding protein
Apis cerana	Bifido_Acer_1	B4079	B4079_Bifido	B4079_Bifido_00110	K02072	ABC transporters, prokaryotic type	Phosphate and amino acid transporters	D-Methionine transporter	metI; D-methionine transport system permease protein
Apis cerana	Bifido_Acer_1	B4079	B4079_Bifido	B4079_Bifido_00111	K02073	ABC transporters, prokaryotic type	Phosphate and amino acid transporters	D-Methionine transporter	metQ; D-methionine transport system substrate-binding protein
Apis cerana	Bifido_Acer_1	B4079	B4079_Bifido	B4079_Bifido_00112	K02073	ABC transporters, prokaryotic type	Phosphate and amino acid transporters	D-Methionine transporter	metQ; D-methionine transport system substrate-binding protein
Apis cerana	Bifido_Acer_1	B4079	B4079_Bifido	B4079_Bifido_00115	K01990	ABC transporters, prokaryotic type	ABC-2 type and other transporters	ABC-2 type transporter	ABC-2.A; ABC-2 type transport system ATP-binding protein
Apis cerana	Bifido_Acer_1	B4079	B4079_Bifido	B4079_Bifido_00240	K02003	ABC transporters, prokaryotic type	ABC-2 type and other transporters	Putative ABC transporter	ABC.CD.A; putative ABC transport system ATP-binding protein
Apis cerana	Bifido_Acer_1	B4079	B4079_Bifido	B4079_Bifido_00241	K02004	ABC transporters, prokaryotic type	ABC-2 type and other transporters	Putative ABC transporter	ABC.CD.P; putative ABC transport system permease protein
Apis cerana	Bifido_Acer_1	B4079	B4079_Bifido	B4079_Bifido_00254	K02049	ABC transporters, prokaryotic type	Mineral and organic ion transporters	NitT/TauT family transporter	ABC.SN.A; NitT/TauT family transport system ATP-binding protein
Apis cerana	Bifido_Acer_1	B4079	B4079_Bifido	B4079_Bifido_00255	K02050	ABC transporters, prokaryotic type	Mineral and organic ion transporters	NitT/TauT family transporter	ABC.SN.P; NitT/TauT family transport system permease protein
Apis cerana	Bifido_Acer_1	B4079	B4079_Bifido	B4079_Bifido_00258	K01992	ABC transporters, prokaryotic type	ABC-2 type and other transporters	ABC-2 type transporter	ABC-2.P; ABC-2 type transport system permease protein
Apis cerana	Bifido_Acer_1	B4079	B4079_Bifido	B4079_Bifido_00329	K01990	ABC transporters, prokaryotic type	ABC-2 type and other transporters	ABC-2 type transporter	ABC-2.A; ABC-2 type transport system ATP-binding protein
Apis cerana	Bifido_Acer_1	B4079	B4079_Bifido	B4079_Bifido_00350	K09013	ABC transporters, prokaryotic type	ABC-2 type and other transporters	Orphan ABC ATPase	sufC; Fe-S cluster assembly ATP-binding protein
Apis cerana	Bifido_Acer_1	B4079	B4079_Bifido	B4079_Bifido_00385	K10546	ABC transporters, prokaryotic type	Saccharide, polyol, and lipid transporters	Multiple sugar transporter	ABC.GGU.S, chvE; putative multiple sugar transport system substrate-binding protein
Apis cerana	Bifido_Acer_1	B4079	B4079_Bifido	B4079_Bifido_00386	K10548	ABC transporters, prokaryotic type	Saccharide, polyol, and lipid transporters	Multiple sugar transporter	ABC.GGU.A, gguA; putative multiple sugar transport system ATP-binding protein [EC:7.5.2.-]
Apis cerana	Bifido_Acer_1	B4079	B4079_Bifido	B4079_Bifido_00387	K10547	ABC transporters, prokaryotic type	Saccharide, polyol, and lipid transporters	Multiple sugar transporter	ABC.GGU.P, gguB; putative multiple sugar transport system permease protein
Apis cerana	Bifido_Acer_1	B4079	B4079_Bifido	B4079_Bifido_00462	K20459	ABC transporters, prokaryotic type	ABC-2 type and other transporters	Lantibiotic transporter	nukF, mcdF, sboF; lantibiotic transport system ATP-binding protein
Apis cerana	Bifido_Acer_1	B4079	B4079_Bifido	B4079_Bifido_00462	K01990	ABC transporters, prokaryotic type	ABC-2 type and other transporters	ABC-2 type transporter	ABC-2.A; ABC-2 type transport system ATP-binding protein
Apis cerana	Bifido_Acer_1	B4079	B4079_Bifido	B4079_Bifido_00463	K20460	ABC transporters, prokaryotic type	ABC-2 type and other transporters	Lantibiotic transporter	nukE, mcdE, sboE; lantibiotic transport system permease protein
Apis cerana	Bifido_Acer_1	B4079	B4079_Bifido	B4079_Bifido_00523	K02026	ABC transporters, prokaryotic type	Saccharide, polyol, and lipid transporters	Putative multiple sugar transporter	ABC.MS.P1; multiple sugar transport system permease protein
Apis cerana	Bifido_Acer_1	B4079	B4079_Bifido	B4079_Bifido_00536	K10005	ABC transporters, prokaryotic type	Phosphate and amino acid transporters	Glutamate transporter	gluB; glutamate transport system substrate-binding protein
Apis cerana	Bifido_Acer_1	B4079	B4079_Bifido	B4079_Bifido_00536	K02030	ABC transporters, prokaryotic type	Phosphate and amino acid transporters	Putative polar amino acid transporter	ABC.PA.S; polar amino acid transport system substrate-binding protein
Apis cerana	Bifido_Acer_1	B4079	B4079_Bifido	B4079_Bifido_00581	K10037	ABC transporters, prokaryotic type	Phosphate and amino acid transporters	Glutamine transporter	glnP; glutamine transport system permease protein
Apis cerana	Bifido_Acer_1	B4079	B4079_Bifido	B4079_Bifido_00581	K10036	ABC transporters, prokaryotic type	Phosphate and amino acid transporters	Glutamine transporter	glnH; glutamine transport system substrate-binding protein
Apis cerana	Bifido_Acer_1	B4079	B4079_Bifido	B4079_Bifido_00581	K02029	ABC transporters, prokaryotic type	Phosphate and amino acid transporters	Putative polar amino acid transporter	ABC.PA.P; polar amino acid transport system permease protein
Apis cerana	Bifido_Acer_1	B4079	B4079_Bifido	B4079_Bifido_00581	K02030	ABC transporters, prokaryotic type	Phosphate and amino acid transporters	Putative polar amino acid transporter	ABC.PA.S; polar amino acid transport system substrate-binding protein
Apis cerana	Bifido_Acer_1	B4079	B4079_Bifido	B4079_Bifido_00582	K02028	ABC transporters, prokaryotic type	Phosphate and amino acid transporters	Putative polar amino acid transporter	ABC.PA.A; polar amino acid transport system ATP-binding protein [EC:7.4.2.1]
Apis cerana	Bifido_Acer_1	B4079	B4079_Bifido	B4079_Bifido_00582	K02030	ABC transporters, prokaryotic type	Phosphate and amino acid transporters	Putative polar amino acid transporter	ABC.PA.S; polar amino acid transport system substrate-binding protein
Apis cerana	Bifido_Acer_1	B4079	B4079_Bifido	B4079_Bifido_00584	K10007	ABC transporters, prokaryotic type	Phosphate and amino acid transporters	Glutamate transporter	gluD; glutamate transport system permease protein
Apis cerana	Bifido_Acer_1	B4079	B4079_Bifido	B4079_Bifido_00585	K10006	ABC transporters, prokaryotic type	Phosphate and amino acid transporters	Glutamate transporter	gluC; glutamate transport system permease protein
Apis cerana	Bifido_Acer_1	B4079	B4079_Bifido	B4079_Bifido_00586	K10005	ABC transporters, prokaryotic type	Phosphate and amino acid transporters	Glutamate transporter	gluB; glutamate transport system substrate-binding protein
Apis cerana	Bifido_Acer_1	B4079	B4079_Bifido	B4079_Bifido_00586	K02030	ABC transporters, prokaryotic type	Phosphate and amino acid transporters	Putative polar amino acid transporter	ABC.PA.S; polar amino acid transport system substrate-binding protein
Apis cerana	Bifido_Acer_1	B4079	B4079_Bifido	B4079_Bifido_00587	K10008	ABC transporters, prokaryotic type	Phosphate and amino acid transporters	Glutamate transporter	gluA; glutamate transport system ATP-binding protein [EC:7.4.2.1]
Apis cerana	Bifido_Acer_1	B4079	B4079_Bifido	B4079_Bifido_00587	K02028	ABC transporters, prokaryotic type	Phosphate and amino acid transporters	Putative polar amino acid transporter	ABC.PA.A; polar amino acid transport system ATP-binding protein [EC:7.4.2.1]
Apis cerana	Bifido_Acer_1	B4079	B4079_Bifido	B4079_Bifido_00587	K02030	ABC transporters, prokaryotic type	Phosphate and amino acid transporters	Putative polar amino acid transporter	ABC.PA.S; polar amino acid transport system substrate-binding protein
Apis cerana	Bifido_Acer_1	B4079	B4079_Bifido	B4079_Bifido_00628	K02031	ABC transporters, prokaryotic type	Peptide and nickel transporters	Peptides/nickel transporter	ddpD; peptide/nickel transport system ATP-binding protein
Apis cerana	Bifido_Acer_1	B4079	B4079_Bifido	B4079_Bifido_00628	K02032	ABC transporters, prokaryotic type	Peptide and nickel transporters	Peptides/nickel transporter	ddpF; peptide/nickel transport system ATP-binding protein
Apis cerana	Bifido_Acer_1	B4079	B4079_Bifido	B4079_Bifido_00629	K15582	ABC transporters, prokaryotic type	Peptide and nickel transporters	Oligopeptide transporter	oppC; oligopeptide transport system permease protein
Apis cerana	Bifido_Acer_1	B4079	B4079_Bifido	B4079_Bifido_00629	K02034	ABC transporters, prokaryotic type	Peptide and nickel transporters	Peptides/nickel transporter	ABC.PE.P1; peptide/nickel transport system permease protein
Apis cerana	Bifido_Acer_1	B4079	B4079_Bifido	B4079_Bifido_00630	K15581	ABC transporters, prokaryotic type	Peptide and nickel transporters	Oligopeptide transporter	oppB; oligopeptide transport system permease protein
Apis cerana	Bifido_Acer_1	B4079	B4079_Bifido	B4079_Bifido_00630	K02033	ABC transporters, prokaryotic type	Peptide and nickel transporters	Peptides/nickel transporter	ABC.PE.P; peptide/nickel transport system permease protein
Apis cerana	Bifido_Acer_1	B4079	B4079_Bifido	B4079_Bifido_00631	K15580	ABC transporters, prokaryotic type	Peptide and nickel transporters	Oligopeptide transporter	oppA, mppA; oligopeptide transport system substrate-binding protein
Apis cerana	Bifido_Acer_1	B4079	B4079_Bifido	B4079_Bifido_00631	K02035	ABC transporters, prokaryotic type	Peptide and nickel transporters	Peptides/nickel transporter	ABC.PE.S; peptide/nickel transport system substrate-binding protein
Apis cerana	Bifido_Acer_1	B4079	B4079_Bifido	B4079_Bifido_00632	K15580	ABC transporters, prokaryotic type	Peptide and nickel transporters	Oligopeptide transporter	oppA, mppA; oligopeptide transport system substrate-binding protein
Apis cerana	Bifido_Acer_1	B4079	B4079_Bifido	B4079_Bifido_00632	K02035	ABC transporters, prokaryotic type	Peptide and nickel transporters	Peptides/nickel transporter	ABC.PE.S; peptide/nickel transport system substrate-binding protein
Apis cerana	Bifido_Acer_1	B4079	B4079_Bifido	B4079_Bifido_00676	K10547	ABC transporters, prokaryotic type	Saccharide, polyol, and lipid transporters	Multiple sugar transporter	ABC.GGU.P, gguB; putative multiple sugar transport system permease protein
Apis cerana	Bifido_Acer_1	B4079	B4079_Bifido	B4079_Bifido_00677	K10548	ABC transporters, prokaryotic type	Saccharide, polyol, and lipid transporters	Multiple sugar transporter	ABC.GGU.A, gguA; putative multiple sugar transport system ATP-binding protein [EC:7.5.2.-]
Apis cerana	Bifido_Acer_1	B4079	B4079_Bifido	B4079_Bifido_00678	K10546	ABC transporters, prokaryotic type	Saccharide, polyol, and lipid transporters	Multiple sugar transporter	ABC.GGU.S, chvE; putative multiple sugar transport system substrate-binding protein
Apis cerana	Bifido_Acer_1	B4079	B4079_Bifido	B4079_Bifido_00683	K17246	ABC transporters, prokaryotic type	Saccharide, polyol, and lipid transporters	Putative chitobiose transporter	chiG; putative chitobiose transport system permease protein
Apis cerana	Bifido_Acer_1	B4079	B4079_Bifido	B4079_Bifido_00683	K02026	ABC transporters, prokaryotic type	Saccharide, polyol, and lipid transporters	Putative multiple sugar transporter	ABC.MS.P1; multiple sugar transport system permease protein
Apis cerana	Bifido_Acer_1	B4079	B4079_Bifido	B4079_Bifido_00684	K02025	ABC transporters, prokaryotic type	Saccharide, polyol, and lipid transporters	Putative multiple sugar transporter	ABC.MS.P; multiple sugar transport system permease protein
Apis cerana	Bifido_Acer_1	B4079	B4079_Bifido	B4079_Bifido_00685	K02027	ABC transporters, prokaryotic type	Saccharide, polyol, and lipid transporters	Putative multiple sugar transporter	ABC.MS.S; multiple sugar transport system substrate-binding protein
Apis cerana	Bifido_Acer_1	B4079	B4079_Bifido	B4079_Bifido_00690	K02027	ABC transporters, prokaryotic type	Saccharide, polyol, and lipid transporters	Putative multiple sugar transporter	ABC.MS.S; multiple sugar transport system substrate-binding protein
Apis cerana	Bifido_Acer_1	B4079	B4079_Bifido	B4079_Bifido_00702	K02004	ABC transporters, prokaryotic type	ABC-2 type and other transporters	Putative ABC transporter	ABC.CD.P; putative ABC transport system permease protein
Apis cerana	Bifido_Acer_1	B4079	B4079_Bifido	B4079_Bifido_00793	K02027	ABC transporters, prokaryotic type	Saccharide, polyol, and lipid transporters	Putative multiple sugar transporter	ABC.MS.S; multiple sugar transport system substrate-binding protein
Apis cerana	Bifido_Acer_1	B4079	B4079_Bifido	B4079_Bifido_00795	K02026	ABC transporters, prokaryotic type	Saccharide, polyol, and lipid transporters	Putative multiple sugar transporter	ABC.MS.P1; multiple sugar transport system permease protein
Apis cerana	Bifido_Acer_1	B4079	B4079_Bifido	B4079_Bifido_00907	K02036	ABC transporters, prokaryotic type	Phosphate and amino acid transporters	Phosphate transporter	pstB; phosphate transport system ATP-binding protein [EC:7.3.2.1]
Apis cerana	Bifido_Acer_1	B4079	B4079_Bifido	B4079_Bifido_00908	K02038	ABC transporters, prokaryotic type	Phosphate and amino acid transporters	Phosphate transporter	pstA; phosphate transport system permease protein
Apis cerana	Bifido_Acer_1	B4079	B4079_Bifido	B4079_Bifido_00909	K02037	ABC transporters, prokaryotic type	Phosphate and amino acid transporters	Phosphate transporter	pstC; phosphate transport system permease protein
Apis cerana	Bifido_Acer_1	B4079	B4079_Bifido	B4079_Bifido_00910	K02040	ABC transporters, prokaryotic type	Phosphate and amino acid transporters	Phosphate transporter	pstS; phosphate transport system substrate-binding protein
Apis cerana	Bifido_Acer_1	B4079	B4079_Bifido	B4079_Bifido_00914	K02026	ABC transporters, prokaryotic type	Saccharide, polyol, and lipid transporters	Putative multiple sugar transporter	ABC.MS.P1; multiple sugar transport system permease protein
Apis cerana	Bifido_Acer_1	B4079	B4079_Bifido	B4079_Bifido_00916	K02027	ABC transporters, prokaryotic type	Saccharide, polyol, and lipid transporters	Putative multiple sugar transporter	ABC.MS.S; multiple sugar transport system substrate-binding protein
Apis cerana	Bifido_Acer_1	B4079	B4079_Bifido	B4079_Bifido_00992	K02004	ABC transporters, prokaryotic type	ABC-2 type and other transporters	Putative ABC transporter	ABC.CD.P; putative ABC transport system permease protein
Apis cerana	Bifido_Acer_1	B4079	B4079_Bifido	B4079_Bifido_01022	K02821	Phosphotransferase system (PTS)	Enzyme II [TC:4.A]	Ascorbate-specific II component	ulaC, sgaA; ascorbate PTS system EIIA or EIIAB component [EC:2.7.1.194]
Apis cerana	Bifido_Acer_1	B4079	B4079_Bifido	B4079_Bifido_01023	K02822	Phosphotransferase system (PTS)	Enzyme II [TC:4.A]	Ascorbate-specific II component	ulaB, sgaB; ascorbate PTS system EIIB component [EC:2.7.1.194]
Apis cerana	Bifido_Acer_1	B4079	B4079_Bifido	B4079_Bifido_01024	K03475	Phosphotransferase system (PTS)	Enzyme II [TC:4.A]	Ascorbate-specific II component	ulaA, sgaT; ascorbate PTS system EIIC component
Apis cerana	Bifido_Acer_1	B4079	B4079_Bifido	B4079_Bifido_01040	K01992	ABC transporters, prokaryotic type	ABC-2 type and other transporters	ABC-2 type transporter	ABC-2.P; ABC-2 type transport system permease protein
Apis cerana	Bifido_Acer_1	B4079	B4079_Bifido	B4079_Bifido_01052	K02035	ABC transporters, prokaryotic type	Peptide and nickel transporters	Peptides/nickel transporter	ABC.PE.S; peptide/nickel transport system substrate-binding protein
Apis cerana	Bifido_Acer_1	B4079	B4079_Bifido	B4079_Bifido_01063	K17319	ABC transporters, prokaryotic type	Saccharide, polyol, and lipid transporters	Putative aldouronate transporter	lplB; putative aldouronate transport system permease protein
Apis cerana	Bifido_Acer_1	B4079	B4079_Bifido	B4079_Bifido_01064	K17320	ABC transporters, prokaryotic type	Saccharide, polyol, and lipid transporters	Putative aldouronate transporter	lplC; putative aldouronate transport system permease protein
Apis cerana	Bifido_Acer_1	B4079	B4079_Bifido	B4079_Bifido_01065	K17318	ABC transporters, prokaryotic type	Saccharide, polyol, and lipid transporters	Putative aldouronate transporter	K17318, lplA; putative aldouronate transport system substrate-binding protein
Apis cerana	Bifido_Acer_1	B4079	B4079_Bifido	B4079_Bifido_01085	K02029	ABC transporters, prokaryotic type	Phosphate and amino acid transporters	Putative polar amino acid transporter	ABC.PA.P; polar amino acid transport system permease protein
Apis cerana	Bifido_Acer_1	B4079	B4079_Bifido	B4079_Bifido_01087	K02028	ABC transporters, prokaryotic type	Phosphate and amino acid transporters	Putative polar amino acid transporter	ABC.PA.A; polar amino acid transport system ATP-binding protein [EC:7.4.2.1]
Apis cerana	Bifido_Acer_1	B4079	B4079_Bifido	B4079_Bifido_01087	K02030	ABC transporters, prokaryotic type	Phosphate and amino acid transporters	Putative polar amino acid transporter	ABC.PA.S; polar amino acid transport system substrate-binding protein
Apis cerana	Bifido_Acer_1	B4079	B4079_Bifido	B4079_Bifido_01088	K02030	ABC transporters, prokaryotic type	Phosphate and amino acid transporters	Putative polar amino acid transporter	ABC.PA.S; polar amino acid transport system substrate-binding protein
Apis cerana	Bifido_Acer_1	B4079	B4079_Bifido	B4079_Bifido_01210	K02027	ABC transporters, prokaryotic type	Saccharide, polyol, and lipid transporters	Putative multiple sugar transporter	ABC.MS.S; multiple sugar transport system substrate-binding protein
Apis cerana	Bifido_Acer_1	B4079	B4079_Bifido	B4079_Bifido_01211	K02025	ABC transporters, prokaryotic type	Saccharide, polyol, and lipid transporters	Putative multiple sugar transporter	ABC.MS.P; multiple sugar transport system permease protein
Apis cerana	Bifido_Acer_1	B4079	B4079_Bifido	B4079_Bifido_01211	K10118	ABC transporters, prokaryotic type	Saccharide, polyol, and lipid transporters	Raffinose/stachyose/melibiose transporter	msmF; raffinose/stachyose/melibiose transport system permease protein
Apis cerana	Bifido_Acer_1	B4079	B4079_Bifido	B4079_Bifido_01212	K02026	ABC transporters, prokaryotic type	Saccharide, polyol, and lipid transporters	Putative multiple sugar transporter	ABC.MS.P1; multiple sugar transport system permease protein
Apis cerana	Bifido_Acer_1	B4079	B4079_Bifido	B4079_Bifido_01251	K02026	ABC transporters, prokaryotic type	Saccharide, polyol, and lipid transporters	Putative multiple sugar transporter	ABC.MS.P1; multiple sugar transport system permease protein
Apis cerana	Bifido_Acer_1	B4079	B4079_Bifido	B4079_Bifido_01303	K10117	ABC transporters, prokaryotic type	Saccharide, polyol, and lipid transporters	Raffinose/stachyose/melibiose transporter	msmE; raffinose/stachyose/melibiose transport system substrate-binding protein
Apis cerana	Bifido_Acer_1	B4079	B4079_Bifido	B4079_Bifido_01303	K02027	ABC transporters, prokaryotic type	Saccharide, polyol, and lipid transporters	Putative multiple sugar transporter	ABC.MS.S; multiple sugar transport system substrate-binding protein
Apis cerana	Bifido_Acer_1	B4079	B4079_Bifido	B4079_Bifido_01304	K02025	ABC transporters, prokaryotic type	Saccharide, polyol, and lipid transporters	Putative multiple sugar transporter	ABC.MS.P; multiple sugar transport system permease protein
Apis cerana	Bifido_Acer_1	B4079	B4079_Bifido	B4079_Bifido_01313	K02028	ABC transporters, prokaryotic type	Phosphate and amino acid transporters	Putative polar amino acid transporter	ABC.PA.A; polar amino acid transport system ATP-binding protein [EC:7.4.2.1]
Apis cerana	Bifido_Acer_1	B4079	B4079_Bifido	B4079_Bifido_01313	K02030	ABC transporters, prokaryotic type	Phosphate and amino acid transporters	Putative polar amino acid transporter	ABC.PA.S; polar amino acid transport system substrate-binding protein
Apis cerana	Bifido_Acer_1	B4079	B4079_Bifido	B4079_Bifido_01315	K02030	ABC transporters, prokaryotic type	Phosphate and amino acid transporters	Putative polar amino acid transporter	ABC.PA.S; polar amino acid transport system substrate-binding protein
Apis cerana	Bifido_Acer_1	B4079	B4079_Bifido	B4079_Bifido_01340	K20114	Phosphotransferase system (PTS)	Enzyme II [TC:4.A]	Galactose-specific II component	gatC; galactose PTS system EIIC component
Apis cerana	Bifido_Acer_1	B4079	B4079_Bifido	B4079_Bifido_01351	K10117	ABC transporters, prokaryotic type	Saccharide, polyol, and lipid transporters	Raffinose/stachyose/melibiose transporter	msmE; raffinose/stachyose/melibiose transport system substrate-binding protein
Apis cerana	Bifido_Acer_1	B4079	B4079_Bifido	B4079_Bifido_01353	K10119	ABC transporters, prokaryotic type	Saccharide, polyol, and lipid transporters	Raffinose/stachyose/melibiose transporter	msmG; raffinose/stachyose/melibiose transport system permease protein
Apis cerana	Bifido_Acer_1	B4079	B4079_Bifido	B4079_Bifido_01376	K10119	ABC transporters, prokaryotic type	Saccharide, polyol, and lipid transporters	Raffinose/stachyose/melibiose transporter	msmG; raffinose/stachyose/melibiose transport system permease protein
Apis cerana	Bifido_Acer_1	B4079	B4079_Bifido	B4079_Bifido_01379	K10117	ABC transporters, prokaryotic type	Saccharide, polyol, and lipid transporters	Raffinose/stachyose/melibiose transporter	msmE; raffinose/stachyose/melibiose transport system substrate-binding protein
Apis cerana	Bifido_Acer_1	B4079	B4079_Bifido	B4079_Bifido_01381	K10119	ABC transporters, prokaryotic type	Saccharide, polyol, and lipid transporters	Raffinose/stachyose/melibiose transporter	msmG; raffinose/stachyose/melibiose transport system permease protein
Apis cerana	Bifido_Acer_1	B4079	B4079_Bifido	B4079_Bifido_01390	K02035	ABC transporters, prokaryotic type	Peptide and nickel transporters	Peptides/nickel transporter	ABC.PE.S; peptide/nickel transport system substrate-binding protein
Apis cerana	Bifido_Acer_1	B4079	B4079_Bifido	B4079_Bifido_01391	K02033	ABC transporters, prokaryotic type	Peptide and nickel transporters	Peptides/nickel transporter	ABC.PE.P; peptide/nickel transport system permease protein
Apis cerana	Bifido_Acer_1	B4079	B4079_Bifido	B4079_Bifido_01392	K02034	ABC transporters, prokaryotic type	Peptide and nickel transporters	Peptides/nickel transporter	ABC.PE.P1; peptide/nickel transport system permease protein
Apis cerana	Bifido_Acer_1	B4079	B4079_Bifido	B4079_Bifido_01393	K02031	ABC transporters, prokaryotic type	Peptide and nickel transporters	Peptides/nickel transporter	ddpD; peptide/nickel transport system ATP-binding protein
Apis cerana	Bifido_Acer_1	B4079	B4079_Bifido	B4079_Bifido_01393	K02032	ABC transporters, prokaryotic type	Peptide and nickel transporters	Peptides/nickel transporter	ddpF; peptide/nickel transport system ATP-binding protein
Apis cerana	Bifido_Acer_1	B4079	B4079_Bifido	B4079_Bifido_01408	K17319	ABC transporters, prokaryotic type	Saccharide, polyol, and lipid transporters	Putative aldouronate transporter	lplB; putative aldouronate transport system permease protein
Apis cerana	Bifido_Acer_1	B4079	B4079_Bifido	B4079_Bifido_01409	K17320	ABC transporters, prokaryotic type	Saccharide, polyol, and lipid transporters	Putative aldouronate transporter	lplC; putative aldouronate transport system permease protein
Apis cerana	Bifido_Acer_1	B4079	B4079_Bifido	B4079_Bifido_01410	K17318	ABC transporters, prokaryotic type	Saccharide, polyol, and lipid transporters	Putative aldouronate transporter	K17318, lplA; putative aldouronate transport system substrate-binding protein
Apis cerana	Bifido_Acer_1	B4079	B4079_Bifido	B4079_Bifido_01411	K17318	ABC transporters, prokaryotic type	Saccharide, polyol, and lipid transporters	Putative aldouronate transporter	K17318, lplA; putative aldouronate transport system substrate-binding protein
Apis cerana	Bifido_Acer_1	B4079	B4079_Bifido	B4079_Bifido_01413	K17319	ABC transporters, prokaryotic type	Saccharide, polyol, and lipid transporters	Putative aldouronate transporter	lplB; putative aldouronate transport system permease protein
Apis cerana	Bifido_Acer_1	B4079	B4079_Bifido	B4079_Bifido_01414	K17320	ABC transporters, prokaryotic type	Saccharide, polyol, and lipid transporters	Putative aldouronate transporter	lplC; putative aldouronate transport system permease protein
Apis cerana	Bifido_Acer_1	B4079	B4079_Bifido	B4079_Bifido_01415	K17318	ABC transporters, prokaryotic type	Saccharide, polyol, and lipid transporters	Putative aldouronate transporter	K17318, lplA; putative aldouronate transport system substrate-binding protein
Apis cerana	Bifido_Acer_1	B4079	B4079_Bifido	B4079_Bifido_01416	K17318	ABC transporters, prokaryotic type	Saccharide, polyol, and lipid transporters	Putative aldouronate transporter	K17318, lplA; putative aldouronate transport system substrate-binding protein
Apis cerana	Bifido_Acer_1	B4079	B4079_Bifido	B4079_Bifido_01442	K02027	ABC transporters, prokaryotic type	Saccharide, polyol, and lipid transporters	Putative multiple sugar transporter	ABC.MS.S; multiple sugar transport system substrate-binding protein
Apis cerana	Bifido_Acer_1	B4079	B4079_Bifido	B4079_Bifido_01443	K02025	ABC transporters, prokaryotic type	Saccharide, polyol, and lipid transporters	Putative multiple sugar transporter	ABC.MS.P; multiple sugar transport system permease protein
Apis cerana	Bifido_Acer_1	B4079	B4079_Bifido	B4079_Bifido_01443	K10118	ABC transporters, prokaryotic type	Saccharide, polyol, and lipid transporters	Raffinose/stachyose/melibiose transporter	msmF; raffinose/stachyose/melibiose transport system permease protein
Apis cerana	Bifido_Acer_1	B4079	B4079_Bifido	B4079_Bifido_01444	K02026	ABC transporters, prokaryotic type	Saccharide, polyol, and lipid transporters	Putative multiple sugar transporter	ABC.MS.P1; multiple sugar transport system permease protein
Apis cerana	Bifido_Acer_1	B4079	B4079_Bifido	B4079_Bifido_01447	K17318	ABC transporters, prokaryotic type	Saccharide, polyol, and lipid transporters	Putative aldouronate transporter	K17318, lplA; putative aldouronate transport system substrate-binding protein
Apis cerana	Bifido_Acer_1	B4079	B4079_Bifido	B4079_Bifido_01448	K17319	ABC transporters, prokaryotic type	Saccharide, polyol, and lipid transporters	Putative aldouronate transporter	lplB; putative aldouronate transport system permease protein
Apis cerana	Bifido_Acer_1	B4079	B4079_Bifido	B4079_Bifido_01449	K17320	ABC transporters, prokaryotic type	Saccharide, polyol, and lipid transporters	Putative aldouronate transporter	lplC; putative aldouronate transport system permease protein
Apis cerana	Bifido_Acer_1	B4079	B4079_Bifido	B4079_Bifido_01457	K10117	ABC transporters, prokaryotic type	Saccharide, polyol, and lipid transporters	Raffinose/stachyose/melibiose transporter	msmE; raffinose/stachyose/melibiose transport system substrate-binding protein
Apis cerana	Bifido_Acer_1	B4079	B4079_Bifido	B4079_Bifido_01472	K02004	ABC transporters, prokaryotic type	ABC-2 type and other transporters	Putative ABC transporter	ABC.CD.P; putative ABC transport system permease protein
Apis cerana	Bifido_Acer_1	B4079	B4079_Bifido	B4079_Bifido_01509	K09691	ABC transporters, prokaryotic type	ABC-2 type and other transporters	Lipopolysaccharide transporter	ABC-2.LPSE.A; lipopolysaccharide transport system ATP-binding protein
Apis cerana	Bifido_Acer_1	B4079	B4079_Bifido	B4079_Bifido_01523	K02050	ABC transporters, prokaryotic type	Mineral and organic ion transporters	NitT/TauT family transporter	ABC.SN.P; NitT/TauT family transport system permease protein
Apis cerana	Bifido_Acer_1	B4079	B4079_Bifido	B4079_Bifido_01524	K02051	ABC transporters, prokaryotic type	Mineral and organic ion transporters	NitT/TauT family transporter	ABC.SN.S; NitT/TauT family transport system substrate-binding protein
Apis cerana	Bifido_Acer_1	B4079	B4079_Bifido	B4079_Bifido_01550	K10441	ABC transporters, prokaryotic type	Saccharide, polyol, and lipid transporters	Ribose transporter	rbsA; ribose transport system ATP-binding protein [EC:7.5.2.7]
Apis cerana	Bifido_Acer_1	B4079	B4079_Bifido	B4079_Bifido_01551	K10440	ABC transporters, prokaryotic type	Saccharide, polyol, and lipid transporters	Ribose transporter	rbsC; ribose transport system permease protein
Apis cerana	Bifido_Acer_1	B4079	B4079_Bifido	B4079_Bifido_01552	K10439	ABC transporters, prokaryotic type	Saccharide, polyol, and lipid transporters	Ribose transporter	rbsB; ribose transport system substrate-binding protein
Apis cerana	Bifido_Acer_1	B4079	B4079_Bifido	B4079_Bifido_01557	K02003	ABC transporters, prokaryotic type	ABC-2 type and other transporters	Putative ABC transporter	ABC.CD.A; putative ABC transport system ATP-binding protein
Apis cerana	Bifido_Acer_1	B4079	B4079_Bifido	B4079_Bifido_01576	K02026	ABC transporters, prokaryotic type	Saccharide, polyol, and lipid transporters	Putative multiple sugar transporter	ABC.MS.P1; multiple sugar transport system permease protein
Apis cerana	Bifido_Acer_1	B4079	B4079_Bifido	B4079_Bifido_01578	K10117	ABC transporters, prokaryotic type	Saccharide, polyol, and lipid transporters	Raffinose/stachyose/melibiose transporter	msmE; raffinose/stachyose/melibiose transport system substrate-binding protein
Apis cerana	Bifido_Acer_1	B4079	B4079_Bifido	B4079_Bifido_01579	K02025	ABC transporters, prokaryotic type	Saccharide, polyol, and lipid transporters	Putative multiple sugar transporter	ABC.MS.P; multiple sugar transport system permease protein
Apis cerana	Bifido_Acer_1	B4079	B4079_Bifido	B4079_Bifido_01601	K01992	ABC transporters, prokaryotic type	ABC-2 type and other transporters	ABC-2 type transporter	ABC-2.P; ABC-2 type transport system permease protein
Apis cerana	Bifido_Acer_1	B4079	B4079_Bifido	B4079_Bifido_01605	K02003	ABC transporters, prokaryotic type	ABC-2 type and other transporters	Putative ABC transporter	ABC.CD.A; putative ABC transport system ATP-binding protein
Apis cerana	Bifido_Acer_1	B4079	B4079_Bifido	B4079_Bifido_01605	K02004	ABC transporters, prokaryotic type	ABC-2 type and other transporters	Putative ABC transporter	ABC.CD.P; putative ABC transport system permease protein
Apis cerana	Bifido_Acer_1	B4079	B4079_Bifido	B4079_Bifido_01605	K02030	ABC transporters, prokaryotic type	Phosphate and amino acid transporters	Putative polar amino acid transporter	ABC.PA.S; polar amino acid transport system substrate-binding protein
Apis cerana	Bifido_Acer_1	B4079	B4079_Bifido	B4079_Bifido_01606	K02004	ABC transporters, prokaryotic type	ABC-2 type and other transporters	Putative ABC transporter	ABC.CD.P; putative ABC transport system permease protein
Apis cerana	Bifido_Acer_1	B4079	B4079_Bifido	B4079_Bifido_01607	K02003	ABC transporters, prokaryotic type	ABC-2 type and other transporters	Putative ABC transporter	ABC.CD.A; putative ABC transport system ATP-binding protein
Apis cerana	Bifido_Acer_1	B4079	B4079_Bifido	B4079_Bifido_01630	K10117	ABC transporters, prokaryotic type	Saccharide, polyol, and lipid transporters	Raffinose/stachyose/melibiose transporter	msmE; raffinose/stachyose/melibiose transport system substrate-binding protein
Apis cerana	Bifido_Acer_1	B4079	B4079_Bifido	B4079_Bifido_01631	K10118	ABC transporters, prokaryotic type	Saccharide, polyol, and lipid transporters	Raffinose/stachyose/melibiose transporter	msmF; raffinose/stachyose/melibiose transport system permease protein
Apis cerana	Bifido_Acer_1	B4079	B4079_Bifido	B4079_Bifido_01631	K02025	ABC transporters, prokaryotic type	Saccharide, polyol, and lipid transporters	Putative multiple sugar transporter	ABC.MS.P; multiple sugar transport system permease protein
Apis cerana	Bifido_Acer_1	B4079	B4079_Bifido	B4079_Bifido_01688	K10117	ABC transporters, prokaryotic type	Saccharide, polyol, and lipid transporters	Raffinose/stachyose/melibiose transporter	msmE; raffinose/stachyose/melibiose transport system substrate-binding protein
Apis cerana	Bifido_Acer_1	B4079	B4079_Bifido	B4079_Bifido_01690	K10119	ABC transporters, prokaryotic type	Saccharide, polyol, and lipid transporters	Raffinose/stachyose/melibiose transporter	msmG; raffinose/stachyose/melibiose transport system permease protein
Apis cerana	Bifido_Acer_1	B4079	B4079_Bifido	B4079_Bifido_01715	K20492	ABC transporters, prokaryotic type	ABC-2 type and other transporters	Lantibiotic transporter	nisG, spaG, cprC; lantibiotic transport system permease protein
Apis cerana	Bifido_Acer_1	B4079	B4079_Bifido	B4079_Bifido_01716	K20491	ABC transporters, prokaryotic type	ABC-2 type and other transporters	Lantibiotic transporter	nisE, spaE, cprB, epiE; lantibiotic transport system permease protein
Apis cerana	Bifido_Acer_1	B4079	B4079_Bifido	B4079_Bifido_01717	K20490	ABC transporters, prokaryotic type	ABC-2 type and other transporters	Lantibiotic transporter	nisF, spaF, cprA, epiF; lantibiotic transport system ATP-binding protein
Apis cerana	Bifido_Acer_1	B4079	B4079_Bifido	B4079_Bifido_01717	K01990	ABC transporters, prokaryotic type	ABC-2 type and other transporters	ABC-2 type transporter	ABC-2.A; ABC-2 type transport system ATP-binding protein
Apis cerana	Bifido_Acer_1	B4079	B4079_Bifido	B4079_Bifido_01727	K02025	ABC transporters, prokaryotic type	Saccharide, polyol, and lipid transporters	Putative multiple sugar transporter	ABC.MS.P; multiple sugar transport system permease protein
Apis cerana	Bifido_Acer_1	B4079	B4079_Bifido	B4079_Bifido_01737	K10117	ABC transporters, prokaryotic type	Saccharide, polyol, and lipid transporters	Raffinose/stachyose/melibiose transporter	msmE; raffinose/stachyose/melibiose transport system substrate-binding protein
Apis cerana	Bifido_Acer_1	B4079	B4079_Bifido	B4079_Bifido_01739	K10119	ABC transporters, prokaryotic type	Saccharide, polyol, and lipid transporters	Raffinose/stachyose/melibiose transporter	msmG; raffinose/stachyose/melibiose transport system permease protein
Apis cerana	Bifido_Acer_1	B4079	B4079_Bifido	B4079_Bifido_01744	K02003	ABC transporters, prokaryotic type	ABC-2 type and other transporters	Putative ABC transporter	ABC.CD.A; putative ABC transport system ATP-binding protein
Apis cerana	Bifido_Acer_1	B4079	B4079_Bifido	B4079_Bifido_01745	K02004	ABC transporters, prokaryotic type	ABC-2 type and other transporters	Putative ABC transporter	ABC.CD.P; putative ABC transport system permease protein
Apis cerana	Bifido_Acer_1	B4079	B4079_Bifido	B4079_Bifido_01746	K02004	ABC transporters, prokaryotic type	ABC-2 type and other transporters	Putative ABC transporter	ABC.CD.P; putative ABC transport system permease protein
Apis cerana	Bifido_Acer_1	B4079	B4079_Bifido	B4079_Bifido_01805	K10112	ABC transporters, prokaryotic type	Saccharide, polyol, and lipid transporters	Maltose/maltodextrin transporter	msmX, msmK, malK, sugC, ggtA, msiK; multiple sugar transport system ATP-binding protein
Apis cerana	Bifido_Acer_1	B4079	B4079_Bifido	B4079_Bifido_01805	K10112	ABC transporters, prokaryotic type	Saccharide, polyol, and lipid transporters	Arabinogalactan oligomer/maltooligosaccharide transport system	msmX, msmK, malK, sugC, ggtA, msiK; multiple sugar transport system ATP-binding protein
Apis cerana	Bifido_Acer_1	B4079	B4079_Bifido	B4079_Bifido_01805	K10112	ABC transporters, prokaryotic type	Saccharide, polyol, and lipid transporters	Raffinose/stachyose/melibiose transporter	msmX, msmK, malK, sugC, ggtA, msiK; multiple sugar transport system ATP-binding protein
Apis cerana	Bifido_Acer_1	B4079	B4079_Bifido	B4079_Bifido_01805	K10112	ABC transporters, prokaryotic type	Saccharide, polyol, and lipid transporters	alpha-Glucoside transporter	msmX, msmK, malK, sugC, ggtA, msiK; multiple sugar transport system ATP-binding protein
Apis cerana	Bifido_Acer_1	B4079	B4079_Bifido	B4079_Bifido_01805	K10112	ABC transporters, prokaryotic type	Saccharide, polyol, and lipid transporters	Glucose/mannose transporter	msmX, msmK, malK, sugC, ggtA, msiK; multiple sugar transport system ATP-binding protein
Apis cerana	Bifido_Acer_1	B4079	B4079_Bifido	B4079_Bifido_01805	K10112	ABC transporters, prokaryotic type	Saccharide, polyol, and lipid transporters	Cellobiose transporter	msmX, msmK, malK, sugC, ggtA, msiK; multiple sugar transport system ATP-binding protein
Apis cerana	Bifido_Acer_1	B4079	B4079_Bifido	B4079_Bifido_01805	K10112	ABC transporters, prokaryotic type	Saccharide, polyol, and lipid transporters	N,N'-Diacetylchitobiose transporter	msmX, msmK, malK, sugC, ggtA, msiK; multiple sugar transport system ATP-binding protein
Apis cerana	Bifido_Acer_1	B4079	B4079_Bifido	B4079_Bifido_01805	K10112	ABC transporters, prokaryotic type	Saccharide, polyol, and lipid transporters	Putative fructooligosaccharide transporter	msmX, msmK, malK, sugC, ggtA, msiK; multiple sugar transport system ATP-binding protein
Apis cerana	Bifido_Acer_1	B4079	B4079_Bifido	B4079_Bifido_01805	K10112	ABC transporters, prokaryotic type	Saccharide, polyol, and lipid transporters	Putative sorbitol/mannitol transporter	msmX, msmK, malK, sugC, ggtA, msiK; multiple sugar transport system ATP-binding protein
Apis cerana	Bifido_Acer_1	B4079	B4079_Bifido	B4079_Bifido_01805	K10112	ABC transporters, prokaryotic type	Saccharide, polyol, and lipid transporters	Arabinosaccharide transporter	msmX, msmK, malK, sugC, ggtA, msiK; multiple sugar transport system ATP-binding protein
Apis cerana	Bifido_Acer_1	B4079	B4079_Bifido	B4079_Bifido_01805	K10112	ABC transporters, prokaryotic type	Saccharide, polyol, and lipid transporters	Putative multiple sugar transporter	msmX, msmK, malK, sugC, ggtA, msiK; multiple sugar transport system ATP-binding protein
Apis cerana	Bifido_Acer_1	B4079	B4079_Bifido	B4079_Bifido_01816	K02004	ABC transporters, prokaryotic type	ABC-2 type and other transporters	Putative ABC transporter	ABC.CD.P; putative ABC transport system permease protein
Apis cerana	Bifido_Acer_2	B4081	B4081_Bifido	B4081_Bifido_00019	K02013	ABC transporters, prokaryotic type	Metallic cation, iron-siderophore and vitamin B12 transporters	Iron complex transporter	ABC.FEV.A; iron complex transport system ATP-binding protein [EC:7.2.2.-]
Apis cerana	Bifido_Acer_2	B4081	B4081_Bifido	B4081_Bifido_00020	K02015	ABC transporters, prokaryotic type	Metallic cation, iron-siderophore and vitamin B12 transporters	Iron complex transporter	ABC.FEV.P; iron complex transport system permease protein
Apis cerana	Bifido_Acer_2	B4081	B4081_Bifido	B4081_Bifido_00021	K02015	ABC transporters, prokaryotic type	Metallic cation, iron-siderophore and vitamin B12 transporters	Iron complex transporter	ABC.FEV.P; iron complex transport system permease protein
Apis cerana	Bifido_Acer_2	B4081	B4081_Bifido	B4081_Bifido_00022	K02015	ABC transporters, prokaryotic type	Metallic cation, iron-siderophore and vitamin B12 transporters	Iron complex transporter	ABC.FEV.P; iron complex transport system permease protein
Apis cerana	Bifido_Acer_2	B4081	B4081_Bifido	B4081_Bifido_00023	K02016	ABC transporters, prokaryotic type	Metallic cation, iron-siderophore and vitamin B12 transporters	Iron complex transporter	ABC.FEV.S; iron complex transport system substrate-binding protein
Apis cerana	Bifido_Acer_2	B4081	B4081_Bifido	B4081_Bifido_00032	K20490	ABC transporters, prokaryotic type	ABC-2 type and other transporters	Lantibiotic transporter	nisF, spaF, cprA, epiF; lantibiotic transport system ATP-binding protein
Apis cerana	Bifido_Acer_2	B4081	B4081_Bifido	B4081_Bifido_00032	K01990	ABC transporters, prokaryotic type	ABC-2 type and other transporters	ABC-2 type transporter	ABC-2.A; ABC-2 type transport system ATP-binding protein
Apis cerana	Bifido_Acer_2	B4081	B4081_Bifido	B4081_Bifido_00033	K20491	ABC transporters, prokaryotic type	ABC-2 type and other transporters	Lantibiotic transporter	nisE, spaE, cprB, epiE; lantibiotic transport system permease protein
Apis cerana	Bifido_Acer_2	B4081	B4081_Bifido	B4081_Bifido_00034	K20492	ABC transporters, prokaryotic type	ABC-2 type and other transporters	Lantibiotic transporter	nisG, spaG, cprC; lantibiotic transport system permease protein
Apis cerana	Bifido_Acer_2	B4081	B4081_Bifido	B4081_Bifido_00085	K02004	ABC transporters, prokaryotic type	ABC-2 type and other transporters	Putative ABC transporter	ABC.CD.P; putative ABC transport system permease protein
Apis cerana	Bifido_Acer_2	B4081	B4081_Bifido	B4081_Bifido_00120	K17246	ABC transporters, prokaryotic type	Saccharide, polyol, and lipid transporters	Putative chitobiose transporter	chiG; putative chitobiose transport system permease protein
Apis cerana	Bifido_Acer_2	B4081	B4081_Bifido	B4081_Bifido_00120	K02026	ABC transporters, prokaryotic type	Saccharide, polyol, and lipid transporters	Putative multiple sugar transporter	ABC.MS.P1; multiple sugar transport system permease protein
Apis cerana	Bifido_Acer_2	B4081	B4081_Bifido	B4081_Bifido_00121	K02025	ABC transporters, prokaryotic type	Saccharide, polyol, and lipid transporters	Putative multiple sugar transporter	ABC.MS.P; multiple sugar transport system permease protein
Apis cerana	Bifido_Acer_2	B4081	B4081_Bifido	B4081_Bifido_00122	K02027	ABC transporters, prokaryotic type	Saccharide, polyol, and lipid transporters	Putative multiple sugar transporter	ABC.MS.S; multiple sugar transport system substrate-binding protein
Apis cerana	Bifido_Acer_2	B4081	B4081_Bifido	B4081_Bifido_00131	K02821	Phosphotransferase system (PTS)	Enzyme II [TC:4.A]	Ascorbate-specific II component	ulaC, sgaA; ascorbate PTS system EIIA or EIIAB component [EC:2.7.1.194]
Apis cerana	Bifido_Acer_2	B4081	B4081_Bifido	B4081_Bifido_00132	K02822	Phosphotransferase system (PTS)	Enzyme II [TC:4.A]	Ascorbate-specific II component	ulaB, sgaB; ascorbate PTS system EIIB component [EC:2.7.1.194]
Apis cerana	Bifido_Acer_2	B4081	B4081_Bifido	B4081_Bifido_00133	K03475	Phosphotransferase system (PTS)	Enzyme II [TC:4.A]	Ascorbate-specific II component	ulaA, sgaT; ascorbate PTS system EIIC component
Apis cerana	Bifido_Acer_2	B4081	B4081_Bifido	B4081_Bifido_00139	K02821	Phosphotransferase system (PTS)	Enzyme II [TC:4.A]	Ascorbate-specific II component	ulaC, sgaA; ascorbate PTS system EIIA or EIIAB component [EC:2.7.1.194]
Apis cerana	Bifido_Acer_2	B4081	B4081_Bifido	B4081_Bifido_00140	K02822	Phosphotransferase system (PTS)	Enzyme II [TC:4.A]	Ascorbate-specific II component	ulaB, sgaB; ascorbate PTS system EIIB component [EC:2.7.1.194]
Apis cerana	Bifido_Acer_2	B4081	B4081_Bifido	B4081_Bifido_00141	K03475	Phosphotransferase system (PTS)	Enzyme II [TC:4.A]	Ascorbate-specific II component	ulaA, sgaT; ascorbate PTS system EIIC component
Apis cerana	Bifido_Acer_2	B4081	B4081_Bifido	B4081_Bifido_00153	K01992	ABC transporters, prokaryotic type	ABC-2 type and other transporters	ABC-2 type transporter	ABC-2.P; ABC-2 type transport system permease protein
Apis cerana	Bifido_Acer_2	B4081	B4081_Bifido	B4081_Bifido_00165	K02035	ABC transporters, prokaryotic type	Peptide and nickel transporters	Peptides/nickel transporter	ABC.PE.S; peptide/nickel transport system substrate-binding protein
Apis cerana	Bifido_Acer_2	B4081	B4081_Bifido	B4081_Bifido_00193	K02029	ABC transporters, prokaryotic type	Phosphate and amino acid transporters	Putative polar amino acid transporter	ABC.PA.P; polar amino acid transport system permease protein
Apis cerana	Bifido_Acer_2	B4081	B4081_Bifido	B4081_Bifido_00195	K02028	ABC transporters, prokaryotic type	Phosphate and amino acid transporters	Putative polar amino acid transporter	ABC.PA.A; polar amino acid transport system ATP-binding protein [EC:7.4.2.1]
Apis cerana	Bifido_Acer_2	B4081	B4081_Bifido	B4081_Bifido_00195	K02030	ABC transporters, prokaryotic type	Phosphate and amino acid transporters	Putative polar amino acid transporter	ABC.PA.S; polar amino acid transport system substrate-binding protein
Apis cerana	Bifido_Acer_2	B4081	B4081_Bifido	B4081_Bifido_00196	K02030	ABC transporters, prokaryotic type	Phosphate and amino acid transporters	Putative polar amino acid transporter	ABC.PA.S; polar amino acid transport system substrate-binding protein
Apis cerana	Bifido_Acer_2	B4081	B4081_Bifido	B4081_Bifido_00283	K01996	ABC transporters, prokaryotic type	Phosphate and amino acid transporters	Branched-chain amino acid transporter	livF; branched-chain amino acid transport system ATP-binding protein
Apis cerana	Bifido_Acer_2	B4081	B4081_Bifido	B4081_Bifido_00284	K01998	ABC transporters, prokaryotic type	Phosphate and amino acid transporters	Branched-chain amino acid transporter	livM; branched-chain amino acid transport system permease protein
Apis cerana	Bifido_Acer_2	B4081	B4081_Bifido	B4081_Bifido_00284	K01997	ABC transporters, prokaryotic type	Phosphate and amino acid transporters	Branched-chain amino acid transporter	livH; branched-chain amino acid transport system permease protein
Apis cerana	Bifido_Acer_2	B4081	B4081_Bifido	B4081_Bifido_00285	K01999	ABC transporters, prokaryotic type	Phosphate and amino acid transporters	Branched-chain amino acid transporter	livK; branched-chain amino acid transport system substrate-binding protein
Apis cerana	Bifido_Acer_2	B4081	B4081_Bifido	B4081_Bifido_00334	K10117	ABC transporters, prokaryotic type	Saccharide, polyol, and lipid transporters	Raffinose/stachyose/melibiose transporter	msmE; raffinose/stachyose/melibiose transport system substrate-binding protein
Apis cerana	Bifido_Acer_2	B4081	B4081_Bifido	B4081_Bifido_00334	K02027	ABC transporters, prokaryotic type	Saccharide, polyol, and lipid transporters	Putative multiple sugar transporter	ABC.MS.S; multiple sugar transport system substrate-binding protein
Apis cerana	Bifido_Acer_2	B4081	B4081_Bifido	B4081_Bifido_00335	K02025	ABC transporters, prokaryotic type	Saccharide, polyol, and lipid transporters	Putative multiple sugar transporter	ABC.MS.P; multiple sugar transport system permease protein
Apis cerana	Bifido_Acer_2	B4081	B4081_Bifido	B4081_Bifido_00344	K02028	ABC transporters, prokaryotic type	Phosphate and amino acid transporters	Putative polar amino acid transporter	ABC.PA.A; polar amino acid transport system ATP-binding protein [EC:7.4.2.1]
Apis cerana	Bifido_Acer_2	B4081	B4081_Bifido	B4081_Bifido_00344	K02030	ABC transporters, prokaryotic type	Phosphate and amino acid transporters	Putative polar amino acid transporter	ABC.PA.S; polar amino acid transport system substrate-binding protein
Apis cerana	Bifido_Acer_2	B4081	B4081_Bifido	B4081_Bifido_00346	K02030	ABC transporters, prokaryotic type	Phosphate and amino acid transporters	Putative polar amino acid transporter	ABC.PA.S; polar amino acid transport system substrate-binding protein
Apis cerana	Bifido_Acer_2	B4081	B4081_Bifido	B4081_Bifido_00379	K10117	ABC transporters, prokaryotic type	Saccharide, polyol, and lipid transporters	Raffinose/stachyose/melibiose transporter	msmE; raffinose/stachyose/melibiose transport system substrate-binding protein
Apis cerana	Bifido_Acer_2	B4081	B4081_Bifido	B4081_Bifido_00381	K10119	ABC transporters, prokaryotic type	Saccharide, polyol, and lipid transporters	Raffinose/stachyose/melibiose transporter	msmG; raffinose/stachyose/melibiose transport system permease protein
Apis cerana	Bifido_Acer_2	B4081	B4081_Bifido	B4081_Bifido_00400	K10117	ABC transporters, prokaryotic type	Saccharide, polyol, and lipid transporters	Raffinose/stachyose/melibiose transporter	msmE; raffinose/stachyose/melibiose transport system substrate-binding protein
Apis cerana	Bifido_Acer_2	B4081	B4081_Bifido	B4081_Bifido_00401	K10118	ABC transporters, prokaryotic type	Saccharide, polyol, and lipid transporters	Raffinose/stachyose/melibiose transporter	msmF; raffinose/stachyose/melibiose transport system permease protein
Apis cerana	Bifido_Acer_2	B4081	B4081_Bifido	B4081_Bifido_00401	K02025	ABC transporters, prokaryotic type	Saccharide, polyol, and lipid transporters	Putative multiple sugar transporter	ABC.MS.P; multiple sugar transport system permease protein
Apis cerana	Bifido_Acer_2	B4081	B4081_Bifido	B4081_Bifido_00402	K10119	ABC transporters, prokaryotic type	Saccharide, polyol, and lipid transporters	Raffinose/stachyose/melibiose transporter	msmG; raffinose/stachyose/melibiose transport system permease protein
Apis cerana	Bifido_Acer_2	B4081	B4081_Bifido	B4081_Bifido_00402	K02026	ABC transporters, prokaryotic type	Saccharide, polyol, and lipid transporters	Putative multiple sugar transporter	ABC.MS.P1; multiple sugar transport system permease protein
Apis cerana	Bifido_Acer_2	B4081	B4081_Bifido	B4081_Bifido_00462	K01990	ABC transporters, prokaryotic type	ABC-2 type and other transporters	ABC-2 type transporter	ABC-2.A; ABC-2 type transport system ATP-binding protein
Apis cerana	Bifido_Acer_2	B4081	B4081_Bifido	B4081_Bifido_00488	K01990	ABC transporters, prokaryotic type	ABC-2 type and other transporters	ABC-2 type transporter	ABC-2.A; ABC-2 type transport system ATP-binding protein
Apis cerana	Bifido_Acer_2	B4081	B4081_Bifido	B4081_Bifido_00498	K09812	ABC transporters, prokaryotic type	ABC-2 type and other transporters	Cell division transporter	ftsE; cell division transport system ATP-binding protein
Apis cerana	Bifido_Acer_2	B4081	B4081_Bifido	B4081_Bifido_00499	K09811	ABC transporters, prokaryotic type	ABC-2 type and other transporters	Cell division transporter	ftsX; cell division transport system permease protein
Apis cerana	Bifido_Acer_2	B4081	B4081_Bifido	B4081_Bifido_00502	K02030	ABC transporters, prokaryotic type	Phosphate and amino acid transporters	Putative polar amino acid transporter	ABC.PA.S; polar amino acid transport system substrate-binding protein
Apis cerana	Bifido_Acer_2	B4081	B4081_Bifido	B4081_Bifido_00503	K02029	ABC transporters, prokaryotic type	Phosphate and amino acid transporters	Putative polar amino acid transporter	ABC.PA.P; polar amino acid transport system permease protein
Apis cerana	Bifido_Acer_2	B4081	B4081_Bifido	B4081_Bifido_00504	K02028	ABC transporters, prokaryotic type	Phosphate and amino acid transporters	Putative polar amino acid transporter	ABC.PA.A; polar amino acid transport system ATP-binding protein [EC:7.4.2.1]
Apis cerana	Bifido_Acer_2	B4081	B4081_Bifido	B4081_Bifido_00504	K02030	ABC transporters, prokaryotic type	Phosphate and amino acid transporters	Putative polar amino acid transporter	ABC.PA.S; polar amino acid transport system substrate-binding protein
Apis cerana	Bifido_Acer_2	B4081	B4081_Bifido	B4081_Bifido_00509	K02035	ABC transporters, prokaryotic type	Peptide and nickel transporters	Peptides/nickel transporter	ABC.PE.S; peptide/nickel transport system substrate-binding protein
Apis cerana	Bifido_Acer_2	B4081	B4081_Bifido	B4081_Bifido_00510	K02033	ABC transporters, prokaryotic type	Peptide and nickel transporters	Peptides/nickel transporter	ABC.PE.P; peptide/nickel transport system permease protein
Apis cerana	Bifido_Acer_2	B4081	B4081_Bifido	B4081_Bifido_00511	K02034	ABC transporters, prokaryotic type	Peptide and nickel transporters	Peptides/nickel transporter	ABC.PE.P1; peptide/nickel transport system permease protein
Apis cerana	Bifido_Acer_2	B4081	B4081_Bifido	B4081_Bifido_00551	K02077	ABC transporters, prokaryotic type	Metallic cation, iron-siderophore and vitamin B12 transporters	Putative zinc/manganese transporter	ABC.ZM.S; zinc/manganese transport system substrate-binding protein
Apis cerana	Bifido_Acer_2	B4081	B4081_Bifido	B4081_Bifido_00559	K02071	ABC transporters, prokaryotic type	Phosphate and amino acid transporters	D-Methionine transporter	metN; D-methionine transport system ATP-binding protein
Apis cerana	Bifido_Acer_2	B4081	B4081_Bifido	B4081_Bifido_00559	K02030	ABC transporters, prokaryotic type	Phosphate and amino acid transporters	Putative polar amino acid transporter	ABC.PA.S; polar amino acid transport system substrate-binding protein
Apis cerana	Bifido_Acer_2	B4081	B4081_Bifido	B4081_Bifido_00560	K02072	ABC transporters, prokaryotic type	Phosphate and amino acid transporters	D-Methionine transporter	metI; D-methionine transport system permease protein
Apis cerana	Bifido_Acer_2	B4081	B4081_Bifido	B4081_Bifido_00561	K02073	ABC transporters, prokaryotic type	Phosphate and amino acid transporters	D-Methionine transporter	metQ; D-methionine transport system substrate-binding protein
Apis cerana	Bifido_Acer_2	B4081	B4081_Bifido	B4081_Bifido_00562	K02073	ABC transporters, prokaryotic type	Phosphate and amino acid transporters	D-Methionine transporter	metQ; D-methionine transport system substrate-binding protein
Apis cerana	Bifido_Acer_2	B4081	B4081_Bifido	B4081_Bifido_00638	K01990	ABC transporters, prokaryotic type	ABC-2 type and other transporters	ABC-2 type transporter	ABC-2.A; ABC-2 type transport system ATP-binding protein
Apis cerana	Bifido_Acer_2	B4081	B4081_Bifido	B4081_Bifido_00703	K02003	ABC transporters, prokaryotic type	ABC-2 type and other transporters	Putative ABC transporter	ABC.CD.A; putative ABC transport system ATP-binding protein
Apis cerana	Bifido_Acer_2	B4081	B4081_Bifido	B4081_Bifido_00704	K02004	ABC transporters, prokaryotic type	ABC-2 type and other transporters	Putative ABC transporter	ABC.CD.P; putative ABC transport system permease protein
Apis cerana	Bifido_Acer_2	B4081	B4081_Bifido	B4081_Bifido_00706	K02003	ABC transporters, prokaryotic type	ABC-2 type and other transporters	Putative ABC transporter	ABC.CD.A; putative ABC transport system ATP-binding protein
Apis cerana	Bifido_Acer_2	B4081	B4081_Bifido	B4081_Bifido_00707	K02004	ABC transporters, prokaryotic type	ABC-2 type and other transporters	Putative ABC transporter	ABC.CD.P; putative ABC transport system permease protein
Apis cerana	Bifido_Acer_2	B4081	B4081_Bifido	B4081_Bifido_00722	K02049	ABC transporters, prokaryotic type	Mineral and organic ion transporters	NitT/TauT family transporter	ABC.SN.A; NitT/TauT family transport system ATP-binding protein
Apis cerana	Bifido_Acer_2	B4081	B4081_Bifido	B4081_Bifido_00723	K02050	ABC transporters, prokaryotic type	Mineral and organic ion transporters	NitT/TauT family transporter	ABC.SN.P; NitT/TauT family transport system permease protein
Apis cerana	Bifido_Acer_2	B4081	B4081_Bifido	B4081_Bifido_00726	K01992	ABC transporters, prokaryotic type	ABC-2 type and other transporters	ABC-2 type transporter	ABC-2.P; ABC-2 type transport system permease protein
Apis cerana	Bifido_Acer_2	B4081	B4081_Bifido	B4081_Bifido_00787	K20461	ABC transporters, prokaryotic type	ABC-2 type and other transporters	Lantibiotic transporter	nukG, mcdG, sboG; lantibiotic transport system permease protein
Apis cerana	Bifido_Acer_2	B4081	B4081_Bifido	B4081_Bifido_00788	K20460	ABC transporters, prokaryotic type	ABC-2 type and other transporters	Lantibiotic transporter	nukE, mcdE, sboE; lantibiotic transport system permease protein
Apis cerana	Bifido_Acer_2	B4081	B4081_Bifido	B4081_Bifido_00789	K20459	ABC transporters, prokaryotic type	ABC-2 type and other transporters	Lantibiotic transporter	nukF, mcdF, sboF; lantibiotic transport system ATP-binding protein
Apis cerana	Bifido_Acer_2	B4081	B4081_Bifido	B4081_Bifido_00789	K01990	ABC transporters, prokaryotic type	ABC-2 type and other transporters	ABC-2 type transporter	ABC-2.A; ABC-2 type transport system ATP-binding protein
Apis cerana	Bifido_Acer_2	B4081	B4081_Bifido	B4081_Bifido_00806	K01990	ABC transporters, prokaryotic type	ABC-2 type and other transporters	ABC-2 type transporter	ABC-2.A; ABC-2 type transport system ATP-binding protein
Apis cerana	Bifido_Acer_2	B4081	B4081_Bifido	B4081_Bifido_00827	K09013	ABC transporters, prokaryotic type	ABC-2 type and other transporters	Orphan ABC ATPase	sufC; Fe-S cluster assembly ATP-binding protein
Apis cerana	Bifido_Acer_2	B4081	B4081_Bifido	B4081_Bifido_00862	K10546	ABC transporters, prokaryotic type	Saccharide, polyol, and lipid transporters	Multiple sugar transporter	ABC.GGU.S, chvE; putative multiple sugar transport system substrate-binding protein
Apis cerana	Bifido_Acer_2	B4081	B4081_Bifido	B4081_Bifido_00863	K10548	ABC transporters, prokaryotic type	Saccharide, polyol, and lipid transporters	Multiple sugar transporter	ABC.GGU.A, gguA; putative multiple sugar transport system ATP-binding protein [EC:7.5.2.-]
Apis cerana	Bifido_Acer_2	B4081	B4081_Bifido	B4081_Bifido_00864	K10547	ABC transporters, prokaryotic type	Saccharide, polyol, and lipid transporters	Multiple sugar transporter	ABC.GGU.P, gguB; putative multiple sugar transport system permease protein
Apis cerana	Bifido_Acer_2	B4081	B4081_Bifido	B4081_Bifido_00936	K01990	ABC transporters, prokaryotic type	ABC-2 type and other transporters	ABC-2 type transporter	ABC-2.A; ABC-2 type transport system ATP-binding protein
Apis cerana	Bifido_Acer_2	B4081	B4081_Bifido	B4081_Bifido_00940	K20459	ABC transporters, prokaryotic type	ABC-2 type and other transporters	Lantibiotic transporter	nukF, mcdF, sboF; lantibiotic transport system ATP-binding protein
Apis cerana	Bifido_Acer_2	B4081	B4081_Bifido	B4081_Bifido_00940	K01990	ABC transporters, prokaryotic type	ABC-2 type and other transporters	ABC-2 type transporter	ABC-2.A; ABC-2 type transport system ATP-binding protein
Apis cerana	Bifido_Acer_2	B4081	B4081_Bifido	B4081_Bifido_00941	K20460	ABC transporters, prokaryotic type	ABC-2 type and other transporters	Lantibiotic transporter	nukE, mcdE, sboE; lantibiotic transport system permease protein
Apis cerana	Bifido_Acer_2	B4081	B4081_Bifido	B4081_Bifido_00994	K02026	ABC transporters, prokaryotic type	Saccharide, polyol, and lipid transporters	Putative multiple sugar transporter	ABC.MS.P1; multiple sugar transport system permease protein
Apis cerana	Bifido_Acer_2	B4081	B4081_Bifido	B4081_Bifido_00996	K02027	ABC transporters, prokaryotic type	Saccharide, polyol, and lipid transporters	Putative multiple sugar transporter	ABC.MS.S; multiple sugar transport system substrate-binding protein
Apis cerana	Bifido_Acer_2	B4081	B4081_Bifido	B4081_Bifido_01007	K10005	ABC transporters, prokaryotic type	Phosphate and amino acid transporters	Glutamate transporter	gluB; glutamate transport system substrate-binding protein
Apis cerana	Bifido_Acer_2	B4081	B4081_Bifido	B4081_Bifido_01007	K02030	ABC transporters, prokaryotic type	Phosphate and amino acid transporters	Putative polar amino acid transporter	ABC.PA.S; polar amino acid transport system substrate-binding protein
Apis cerana	Bifido_Acer_2	B4081	B4081_Bifido	B4081_Bifido_01050	K10820	ABC transporters, prokaryotic type	Saccharide, polyol, and lipid transporters	Galactofuranose transporter	ytfR; galactofuranose transport system ATP-binding protein [EC:7.5.2.9]
Apis cerana	Bifido_Acer_2	B4081	B4081_Bifido	B4081_Bifido_01051	K23508	ABC transporters, prokaryotic type	Saccharide, polyol, and lipid transporters	Galactofuranose transporter	ytfQ; galactofuranose transport system substrate-binding protein
Apis cerana	Bifido_Acer_2	B4081	B4081_Bifido	B4081_Bifido_01051	K10439	ABC transporters, prokaryotic type	Saccharide, polyol, and lipid transporters	Ribose transporter	rbsB; ribose transport system substrate-binding protein
Apis cerana	Bifido_Acer_2	B4081	B4081_Bifido	B4081_Bifido_01059	K10037	ABC transporters, prokaryotic type	Phosphate and amino acid transporters	Glutamine transporter	glnP; glutamine transport system permease protein
Apis cerana	Bifido_Acer_2	B4081	B4081_Bifido	B4081_Bifido_01059	K10036	ABC transporters, prokaryotic type	Phosphate and amino acid transporters	Glutamine transporter	glnH; glutamine transport system substrate-binding protein
Apis cerana	Bifido_Acer_2	B4081	B4081_Bifido	B4081_Bifido_01059	K02029	ABC transporters, prokaryotic type	Phosphate and amino acid transporters	Putative polar amino acid transporter	ABC.PA.P; polar amino acid transport system permease protein
Apis cerana	Bifido_Acer_2	B4081	B4081_Bifido	B4081_Bifido_01059	K02030	ABC transporters, prokaryotic type	Phosphate and amino acid transporters	Putative polar amino acid transporter	ABC.PA.S; polar amino acid transport system substrate-binding protein
Apis cerana	Bifido_Acer_2	B4081	B4081_Bifido	B4081_Bifido_01060	K02028	ABC transporters, prokaryotic type	Phosphate and amino acid transporters	Putative polar amino acid transporter	ABC.PA.A; polar amino acid transport system ATP-binding protein [EC:7.4.2.1]
Apis cerana	Bifido_Acer_2	B4081	B4081_Bifido	B4081_Bifido_01060	K02030	ABC transporters, prokaryotic type	Phosphate and amino acid transporters	Putative polar amino acid transporter	ABC.PA.S; polar amino acid transport system substrate-binding protein
Apis cerana	Bifido_Acer_2	B4081	B4081_Bifido	B4081_Bifido_01062	K10007	ABC transporters, prokaryotic type	Phosphate and amino acid transporters	Glutamate transporter	gluD; glutamate transport system permease protein
Apis cerana	Bifido_Acer_2	B4081	B4081_Bifido	B4081_Bifido_01063	K10006	ABC transporters, prokaryotic type	Phosphate and amino acid transporters	Glutamate transporter	gluC; glutamate transport system permease protein
Apis cerana	Bifido_Acer_2	B4081	B4081_Bifido	B4081_Bifido_01064	K10005	ABC transporters, prokaryotic type	Phosphate and amino acid transporters	Glutamate transporter	gluB; glutamate transport system substrate-binding protein
Apis cerana	Bifido_Acer_2	B4081	B4081_Bifido	B4081_Bifido_01064	K02030	ABC transporters, prokaryotic type	Phosphate and amino acid transporters	Putative polar amino acid transporter	ABC.PA.S; polar amino acid transport system substrate-binding protein
Apis cerana	Bifido_Acer_2	B4081	B4081_Bifido	B4081_Bifido_01065	K10008	ABC transporters, prokaryotic type	Phosphate and amino acid transporters	Glutamate transporter	gluA; glutamate transport system ATP-binding protein [EC:7.4.2.1]
Apis cerana	Bifido_Acer_2	B4081	B4081_Bifido	B4081_Bifido_01065	K02028	ABC transporters, prokaryotic type	Phosphate and amino acid transporters	Putative polar amino acid transporter	ABC.PA.A; polar amino acid transport system ATP-binding protein [EC:7.4.2.1]
Apis cerana	Bifido_Acer_2	B4081	B4081_Bifido	B4081_Bifido_01065	K02030	ABC transporters, prokaryotic type	Phosphate and amino acid transporters	Putative polar amino acid transporter	ABC.PA.S; polar amino acid transport system substrate-binding protein
Apis cerana	Bifido_Acer_2	B4081	B4081_Bifido	B4081_Bifido_01087	K10117	ABC transporters, prokaryotic type	Saccharide, polyol, and lipid transporters	Raffinose/stachyose/melibiose transporter	msmE; raffinose/stachyose/melibiose transport system substrate-binding protein
Apis cerana	Bifido_Acer_2	B4081	B4081_Bifido	B4081_Bifido_01112	K02031	ABC transporters, prokaryotic type	Peptide and nickel transporters	Peptides/nickel transporter	ddpD; peptide/nickel transport system ATP-binding protein
Apis cerana	Bifido_Acer_2	B4081	B4081_Bifido	B4081_Bifido_01112	K02032	ABC transporters, prokaryotic type	Peptide and nickel transporters	Peptides/nickel transporter	ddpF; peptide/nickel transport system ATP-binding protein
Apis cerana	Bifido_Acer_2	B4081	B4081_Bifido	B4081_Bifido_01113	K02034	ABC transporters, prokaryotic type	Peptide and nickel transporters	Peptides/nickel transporter	ABC.PE.P1; peptide/nickel transport system permease protein
Apis cerana	Bifido_Acer_2	B4081	B4081_Bifido	B4081_Bifido_01114	K15581	ABC transporters, prokaryotic type	Peptide and nickel transporters	Oligopeptide transporter	oppB; oligopeptide transport system permease protein
Apis cerana	Bifido_Acer_2	B4081	B4081_Bifido	B4081_Bifido_01114	K02033	ABC transporters, prokaryotic type	Peptide and nickel transporters	Peptides/nickel transporter	ABC.PE.P; peptide/nickel transport system permease protein
Apis cerana	Bifido_Acer_2	B4081	B4081_Bifido	B4081_Bifido_01115	K15580	ABC transporters, prokaryotic type	Peptide and nickel transporters	Oligopeptide transporter	oppA, mppA; oligopeptide transport system substrate-binding protein
Apis cerana	Bifido_Acer_2	B4081	B4081_Bifido	B4081_Bifido_01115	K02035	ABC transporters, prokaryotic type	Peptide and nickel transporters	Peptides/nickel transporter	ABC.PE.S; peptide/nickel transport system substrate-binding protein
Apis cerana	Bifido_Acer_2	B4081	B4081_Bifido	B4081_Bifido_01116	K15580	ABC transporters, prokaryotic type	Peptide and nickel transporters	Oligopeptide transporter	oppA, mppA; oligopeptide transport system substrate-binding protein
Apis cerana	Bifido_Acer_2	B4081	B4081_Bifido	B4081_Bifido_01116	K02035	ABC transporters, prokaryotic type	Peptide and nickel transporters	Peptides/nickel transporter	ABC.PE.S; peptide/nickel transport system substrate-binding protein
Apis cerana	Bifido_Acer_2	B4081	B4081_Bifido	B4081_Bifido_01143	K10117	ABC transporters, prokaryotic type	Saccharide, polyol, and lipid transporters	Raffinose/stachyose/melibiose transporter	msmE; raffinose/stachyose/melibiose transport system substrate-binding protein
Apis cerana	Bifido_Acer_2	B4081	B4081_Bifido	B4081_Bifido_01146	K10119	ABC transporters, prokaryotic type	Saccharide, polyol, and lipid transporters	Raffinose/stachyose/melibiose transporter	msmG; raffinose/stachyose/melibiose transport system permease protein
Apis cerana	Bifido_Acer_2	B4081	B4081_Bifido	B4081_Bifido_01172	K02027	ABC transporters, prokaryotic type	Saccharide, polyol, and lipid transporters	Putative multiple sugar transporter	ABC.MS.S; multiple sugar transport system substrate-binding protein
Apis cerana	Bifido_Acer_2	B4081	B4081_Bifido	B4081_Bifido_01173	K02025	ABC transporters, prokaryotic type	Saccharide, polyol, and lipid transporters	Putative multiple sugar transporter	ABC.MS.P; multiple sugar transport system permease protein
Apis cerana	Bifido_Acer_2	B4081	B4081_Bifido	B4081_Bifido_01173	K10118	ABC transporters, prokaryotic type	Saccharide, polyol, and lipid transporters	Raffinose/stachyose/melibiose transporter	msmF; raffinose/stachyose/melibiose transport system permease protein
Apis cerana	Bifido_Acer_2	B4081	B4081_Bifido	B4081_Bifido_01174	K02026	ABC transporters, prokaryotic type	Saccharide, polyol, and lipid transporters	Putative multiple sugar transporter	ABC.MS.P1; multiple sugar transport system permease protein
Apis cerana	Bifido_Acer_2	B4081	B4081_Bifido	B4081_Bifido_01184	K10117	ABC transporters, prokaryotic type	Saccharide, polyol, and lipid transporters	Raffinose/stachyose/melibiose transporter	msmE; raffinose/stachyose/melibiose transport system substrate-binding protein
Apis cerana	Bifido_Acer_2	B4081	B4081_Bifido	B4081_Bifido_01205	K02004	ABC transporters, prokaryotic type	ABC-2 type and other transporters	Putative ABC transporter	ABC.CD.P; putative ABC transport system permease protein
Apis cerana	Bifido_Acer_2	B4081	B4081_Bifido	B4081_Bifido_01249	K02050	ABC transporters, prokaryotic type	Mineral and organic ion transporters	NitT/TauT family transporter	ABC.SN.P; NitT/TauT family transport system permease protein
Apis cerana	Bifido_Acer_2	B4081	B4081_Bifido	B4081_Bifido_01250	K02051	ABC transporters, prokaryotic type	Mineral and organic ion transporters	NitT/TauT family transporter	ABC.SN.S; NitT/TauT family transport system substrate-binding protein
Apis cerana	Bifido_Acer_2	B4081	B4081_Bifido	B4081_Bifido_01280	K02003	ABC transporters, prokaryotic type	ABC-2 type and other transporters	Putative ABC transporter	ABC.CD.A; putative ABC transport system ATP-binding protein
Apis cerana	Bifido_Acer_2	B4081	B4081_Bifido	B4081_Bifido_01304	K02026	ABC transporters, prokaryotic type	Saccharide, polyol, and lipid transporters	Putative multiple sugar transporter	ABC.MS.P1; multiple sugar transport system permease protein
Apis cerana	Bifido_Acer_2	B4081	B4081_Bifido	B4081_Bifido_01306	K10117	ABC transporters, prokaryotic type	Saccharide, polyol, and lipid transporters	Raffinose/stachyose/melibiose transporter	msmE; raffinose/stachyose/melibiose transport system substrate-binding protein
Apis cerana	Bifido_Acer_2	B4081	B4081_Bifido	B4081_Bifido_01307	K02025	ABC transporters, prokaryotic type	Saccharide, polyol, and lipid transporters	Putative multiple sugar transporter	ABC.MS.P; multiple sugar transport system permease protein
Apis cerana	Bifido_Acer_2	B4081	B4081_Bifido	B4081_Bifido_01340	K02004	ABC transporters, prokaryotic type	ABC-2 type and other transporters	Putative ABC transporter	ABC.CD.P; putative ABC transport system permease protein
Apis cerana	Bifido_Acer_2	B4081	B4081_Bifido	B4081_Bifido_01471	K02027	ABC transporters, prokaryotic type	Saccharide, polyol, and lipid transporters	Putative multiple sugar transporter	ABC.MS.S; multiple sugar transport system substrate-binding protein
Apis cerana	Bifido_Acer_2	B4081	B4081_Bifido	B4081_Bifido_01473	K02027	ABC transporters, prokaryotic type	Saccharide, polyol, and lipid transporters	Putative multiple sugar transporter	ABC.MS.S; multiple sugar transport system substrate-binding protein
Apis cerana	Bifido_Acer_2	B4081	B4081_Bifido	B4081_Bifido_01481	K10119	ABC transporters, prokaryotic type	Saccharide, polyol, and lipid transporters	Raffinose/stachyose/melibiose transporter	msmG; raffinose/stachyose/melibiose transport system permease protein
Apis cerana	Bifido_Acer_2	B4081	B4081_Bifido	B4081_Bifido_01481	K02026	ABC transporters, prokaryotic type	Saccharide, polyol, and lipid transporters	Putative multiple sugar transporter	ABC.MS.P1; multiple sugar transport system permease protein
Apis cerana	Bifido_Acer_2	B4081	B4081_Bifido	B4081_Bifido_01486	K10439	ABC transporters, prokaryotic type	Saccharide, polyol, and lipid transporters	Ribose transporter	rbsB; ribose transport system substrate-binding protein
Apis cerana	Bifido_Acer_2	B4081	B4081_Bifido	B4081_Bifido_01487	K10441	ABC transporters, prokaryotic type	Saccharide, polyol, and lipid transporters	Ribose transporter	rbsA; ribose transport system ATP-binding protein [EC:7.5.2.7]
Apis cerana	Bifido_Acer_2	B4081	B4081_Bifido	B4081_Bifido_01488	K10440	ABC transporters, prokaryotic type	Saccharide, polyol, and lipid transporters	Ribose transporter	rbsC; ribose transport system permease protein
Apis cerana	Bifido_Acer_2	B4081	B4081_Bifido	B4081_Bifido_01488	K02057	ABC transporters, prokaryotic type	Saccharide, polyol, and lipid transporters	Putative simple sugar transporter	ABC.SS.P; simple sugar transport system permease protein
Apis cerana	Bifido_Acer_2	B4081	B4081_Bifido	B4081_Bifido_01493	K02003	ABC transporters, prokaryotic type	ABC-2 type and other transporters	Putative ABC transporter	ABC.CD.A; putative ABC transport system ATP-binding protein
Apis cerana	Bifido_Acer_2	B4081	B4081_Bifido	B4081_Bifido_01494	K02004	ABC transporters, prokaryotic type	ABC-2 type and other transporters	Putative ABC transporter	ABC.CD.P; putative ABC transport system permease protein
Apis cerana	Bifido_Acer_2	B4081	B4081_Bifido	B4081_Bifido_01495	K02004	ABC transporters, prokaryotic type	ABC-2 type and other transporters	Putative ABC transporter	ABC.CD.P; putative ABC transport system permease protein
Apis cerana	Bifido_Acer_2	B4081	B4081_Bifido	B4081_Bifido_01510	K02027	ABC transporters, prokaryotic type	Saccharide, polyol, and lipid transporters	Putative multiple sugar transporter	ABC.MS.S; multiple sugar transport system substrate-binding protein
Apis cerana	Bifido_Acer_2	B4081	B4081_Bifido	B4081_Bifido_01542	K10112	ABC transporters, prokaryotic type	Saccharide, polyol, and lipid transporters	Maltose/maltodextrin transporter	msmX, msmK, malK, sugC, ggtA, msiK; multiple sugar transport system ATP-binding protein
Apis cerana	Bifido_Acer_2	B4081	B4081_Bifido	B4081_Bifido_01542	K10112	ABC transporters, prokaryotic type	Saccharide, polyol, and lipid transporters	Arabinogalactan oligomer/maltooligosaccharide transport system	msmX, msmK, malK, sugC, ggtA, msiK; multiple sugar transport system ATP-binding protein
Apis cerana	Bifido_Acer_2	B4081	B4081_Bifido	B4081_Bifido_01542	K10112	ABC transporters, prokaryotic type	Saccharide, polyol, and lipid transporters	Raffinose/stachyose/melibiose transporter	msmX, msmK, malK, sugC, ggtA, msiK; multiple sugar transport system ATP-binding protein
Apis cerana	Bifido_Acer_2	B4081	B4081_Bifido	B4081_Bifido_01542	K10112	ABC transporters, prokaryotic type	Saccharide, polyol, and lipid transporters	alpha-Glucoside transporter	msmX, msmK, malK, sugC, ggtA, msiK; multiple sugar transport system ATP-binding protein
Apis cerana	Bifido_Acer_2	B4081	B4081_Bifido	B4081_Bifido_01542	K10112	ABC transporters, prokaryotic type	Saccharide, polyol, and lipid transporters	Glucose/mannose transporter	msmX, msmK, malK, sugC, ggtA, msiK; multiple sugar transport system ATP-binding protein
Apis cerana	Bifido_Acer_2	B4081	B4081_Bifido	B4081_Bifido_01542	K10112	ABC transporters, prokaryotic type	Saccharide, polyol, and lipid transporters	Cellobiose transporter	msmX, msmK, malK, sugC, ggtA, msiK; multiple sugar transport system ATP-binding protein
Apis cerana	Bifido_Acer_2	B4081	B4081_Bifido	B4081_Bifido_01542	K10112	ABC transporters, prokaryotic type	Saccharide, polyol, and lipid transporters	N,N'-Diacetylchitobiose transporter	msmX, msmK, malK, sugC, ggtA, msiK; multiple sugar transport system ATP-binding protein
Apis cerana	Bifido_Acer_2	B4081	B4081_Bifido	B4081_Bifido_01542	K10112	ABC transporters, prokaryotic type	Saccharide, polyol, and lipid transporters	Putative fructooligosaccharide transporter	msmX, msmK, malK, sugC, ggtA, msiK; multiple sugar transport system ATP-binding protein
Apis cerana	Bifido_Acer_2	B4081	B4081_Bifido	B4081_Bifido_01542	K10112	ABC transporters, prokaryotic type	Saccharide, polyol, and lipid transporters	Putative sorbitol/mannitol transporter	msmX, msmK, malK, sugC, ggtA, msiK; multiple sugar transport system ATP-binding protein
Apis cerana	Bifido_Acer_2	B4081	B4081_Bifido	B4081_Bifido_01542	K10112	ABC transporters, prokaryotic type	Saccharide, polyol, and lipid transporters	Arabinosaccharide transporter	msmX, msmK, malK, sugC, ggtA, msiK; multiple sugar transport system ATP-binding protein
Apis cerana	Bifido_Acer_2	B4081	B4081_Bifido	B4081_Bifido_01542	K10112	ABC transporters, prokaryotic type	Saccharide, polyol, and lipid transporters	Putative multiple sugar transporter	msmX, msmK, malK, sugC, ggtA, msiK; multiple sugar transport system ATP-binding protein
Apis cerana	Bifido_Acer_2	B4081	B4081_Bifido	B4081_Bifido_01595	K10119	ABC transporters, prokaryotic type	Saccharide, polyol, and lipid transporters	Raffinose/stachyose/melibiose transporter	msmG; raffinose/stachyose/melibiose transport system permease protein
Apis cerana	Bifido_Acer_2	B4081	B4081_Bifido	B4081_Bifido_01597	K10117	ABC transporters, prokaryotic type	Saccharide, polyol, and lipid transporters	Raffinose/stachyose/melibiose transporter	msmE; raffinose/stachyose/melibiose transport system substrate-binding protein
Apis cerana	Bifido_Acer_2	B4081	B4081_Bifido	B4081_Bifido_01668	K10118	ABC transporters, prokaryotic type	Saccharide, polyol, and lipid transporters	Raffinose/stachyose/melibiose transporter	msmF; raffinose/stachyose/melibiose transport system permease protein
Apis cerana	Bifido_Acer_2	B4081	B4081_Bifido	B4081_Bifido_01668	K02025	ABC transporters, prokaryotic type	Saccharide, polyol, and lipid transporters	Putative multiple sugar transporter	ABC.MS.P; multiple sugar transport system permease protein
Apis cerana	Bifido_Acer_2	B4081	B4081_Bifido	B4081_Bifido_01669	K10117	ABC transporters, prokaryotic type	Saccharide, polyol, and lipid transporters	Raffinose/stachyose/melibiose transporter	msmE; raffinose/stachyose/melibiose transport system substrate-binding protein
Apis cerana	Bifido_Acer_2	B4081	B4081_Bifido	B4081_Bifido_01693	K02003	ABC transporters, prokaryotic type	ABC-2 type and other transporters	Putative ABC transporter	ABC.CD.A; putative ABC transport system ATP-binding protein
Apis cerana	Bifido_Acer_2	B4081	B4081_Bifido	B4081_Bifido_01694	K02004	ABC transporters, prokaryotic type	ABC-2 type and other transporters	Putative ABC transporter	ABC.CD.P; putative ABC transport system permease protein
Apis cerana	Bifido_Acer_2	B4081	B4081_Bifido	B4081_Bifido_01695	K02003	ABC transporters, prokaryotic type	ABC-2 type and other transporters	Putative ABC transporter	ABC.CD.A; putative ABC transport system ATP-binding protein
Apis cerana	Bifido_Acer_2	B4081	B4081_Bifido	B4081_Bifido_01695	K02004	ABC transporters, prokaryotic type	ABC-2 type and other transporters	Putative ABC transporter	ABC.CD.P; putative ABC transport system permease protein
Apis cerana	Bifido_Acer_2	B4081	B4081_Bifido	B4081_Bifido_01695	K02030	ABC transporters, prokaryotic type	Phosphate and amino acid transporters	Putative polar amino acid transporter	ABC.PA.S; polar amino acid transport system substrate-binding protein
Apis cerana	Bifido_Acer_2	B4081	B4081_Bifido	B4081_Bifido_01699	K01992	ABC transporters, prokaryotic type	ABC-2 type and other transporters	ABC-2 type transporter	ABC-2.P; ABC-2 type transport system permease protein
Apis cerana	Bifido_Acer_2	B4081	B4081_Bifido	B4081_Bifido_01705	K08483	Phosphotransferase system (PTS)	Enzyme I and HPr	Enzyme I [TC:8.A.7]	ptsI; phosphoenolpyruvate-protein phosphotransferase (PTS system enzyme I) [EC:2.7.3.9]
Apis cerana	Bifido_Acer_2	B4081	B4081_Bifido	B4081_Bifido_01709	K02769	Phosphotransferase system (PTS)	Enzyme II [TC:4.A]	Fructose-specific II component	fruAb; fructose PTS system EIIB component [EC:2.7.1.202]
Apis cerana	Bifido_Acer_2	B4081	B4081_Bifido	B4081_Bifido_01733	K02025	ABC transporters, prokaryotic type	Saccharide, polyol, and lipid transporters	Putative multiple sugar transporter	ABC.MS.P; multiple sugar transport system permease protein
Apis cerana	Bifido_Acer_2	B4081	B4081_Bifido	B4081_Bifido_01734	K02026	ABC transporters, prokaryotic type	Saccharide, polyol, and lipid transporters	Putative multiple sugar transporter	ABC.MS.P1; multiple sugar transport system permease protein
Apis cerana	Bifido_Acer_2	B4081	B4081_Bifido	B4081_Bifido_01738	K02040	ABC transporters, prokaryotic type	Phosphate and amino acid transporters	Phosphate transporter	pstS; phosphate transport system substrate-binding protein
Apis cerana	Bifido_Acer_2	B4081	B4081_Bifido	B4081_Bifido_01739	K02037	ABC transporters, prokaryotic type	Phosphate and amino acid transporters	Phosphate transporter	pstC; phosphate transport system permease protein
Apis cerana	Bifido_Acer_2	B4081	B4081_Bifido	B4081_Bifido_01740	K02038	ABC transporters, prokaryotic type	Phosphate and amino acid transporters	Phosphate transporter	pstA; phosphate transport system permease protein
Apis cerana	Bifido_Acer_2	B4081	B4081_Bifido	B4081_Bifido_01741	K02036	ABC transporters, prokaryotic type	Phosphate and amino acid transporters	Phosphate transporter	pstB; phosphate transport system ATP-binding protein [EC:7.3.2.1]
Apis cerana	Bifido_Acer_2	B4081	B4081_Bifido	B4081_Bifido_01841	K10547	ABC transporters, prokaryotic type	Saccharide, polyol, and lipid transporters	Multiple sugar transporter	ABC.GGU.P, gguB; putative multiple sugar transport system permease protein
Apis cerana	Bifido_Acer_2	B4081	B4081_Bifido	B4081_Bifido_01842	K10548	ABC transporters, prokaryotic type	Saccharide, polyol, and lipid transporters	Multiple sugar transporter	ABC.GGU.A, gguA; putative multiple sugar transport system ATP-binding protein [EC:7.5.2.-]
Apis cerana	Bifido_Acer_2	B4081	B4081_Bifido	B4081_Bifido_01843	K10546	ABC transporters, prokaryotic type	Saccharide, polyol, and lipid transporters	Multiple sugar transporter	ABC.GGU.S, chvE; putative multiple sugar transport system substrate-binding protein
Apis cerana	Bifido_Acer_2	B4081	B4081_Bifido	B4081_Bifido_01848	K17246	ABC transporters, prokaryotic type	Saccharide, polyol, and lipid transporters	Putative chitobiose transporter	chiG; putative chitobiose transport system permease protein
Apis cerana	Bifido_Acer_2	B4081	B4081_Bifido	B4081_Bifido_01848	K02026	ABC transporters, prokaryotic type	Saccharide, polyol, and lipid transporters	Putative multiple sugar transporter	ABC.MS.P1; multiple sugar transport system permease protein
Apis cerana	Bifido_Acer_2	B4081	B4081_Bifido	B4081_Bifido_01849	K02025	ABC transporters, prokaryotic type	Saccharide, polyol, and lipid transporters	Putative multiple sugar transporter	ABC.MS.P; multiple sugar transport system permease protein
Apis cerana	Bifido_Acer_2	B4081	B4081_Bifido	B4081_Bifido_01850	K02027	ABC transporters, prokaryotic type	Saccharide, polyol, and lipid transporters	Putative multiple sugar transporter	ABC.MS.S; multiple sugar transport system substrate-binding protein
Apis cerana	Bifido_Acer_2	B4081	B4081_Bifido	B4081_Bifido_01855	K02027	ABC transporters, prokaryotic type	Saccharide, polyol, and lipid transporters	Putative multiple sugar transporter	ABC.MS.S; multiple sugar transport system substrate-binding protein
Apis cerana	Bifido_Acer_2	B4081	B4081_Bifido	B4081_Bifido_01884	K02004	ABC transporters, prokaryotic type	ABC-2 type and other transporters	Putative ABC transporter	ABC.CD.P; putative ABC transport system permease protein
Apis cerana	Bifido_Acer_2	B4107	B4107_Bifido	B4107_Bifido_00084	K01996	ABC transporters, prokaryotic type	Phosphate and amino acid transporters	Branched-chain amino acid transporter	livF; branched-chain amino acid transport system ATP-binding protein
Apis cerana	Bifido_Acer_2	B4107	B4107_Bifido	B4107_Bifido_00084	K01995	ABC transporters, prokaryotic type	Phosphate and amino acid transporters	Branched-chain amino acid transporter	livG; branched-chain amino acid transport system ATP-binding protein
Apis cerana	Bifido_Acer_2	B4107	B4107_Bifido	B4107_Bifido_00085	K01998	ABC transporters, prokaryotic type	Phosphate and amino acid transporters	Branched-chain amino acid transporter	livM; branched-chain amino acid transport system permease protein
Apis cerana	Bifido_Acer_2	B4107	B4107_Bifido	B4107_Bifido_00085	K01997	ABC transporters, prokaryotic type	Phosphate and amino acid transporters	Branched-chain amino acid transporter	livH; branched-chain amino acid transport system permease protein
Apis cerana	Bifido_Acer_2	B4107	B4107_Bifido	B4107_Bifido_00086	K01999	ABC transporters, prokaryotic type	Phosphate and amino acid transporters	Branched-chain amino acid transporter	livK; branched-chain amino acid transport system substrate-binding protein
Apis cerana	Bifido_Acer_2	B4107	B4107_Bifido	B4107_Bifido_00135	K10117	ABC transporters, prokaryotic type	Saccharide, polyol, and lipid transporters	Raffinose/stachyose/melibiose transporter	msmE; raffinose/stachyose/melibiose transport system substrate-binding protein
Apis cerana	Bifido_Acer_2	B4107	B4107_Bifido	B4107_Bifido_00135	K02027	ABC transporters, prokaryotic type	Saccharide, polyol, and lipid transporters	Putative multiple sugar transporter	ABC.MS.S; multiple sugar transport system substrate-binding protein
Apis cerana	Bifido_Acer_2	B4107	B4107_Bifido	B4107_Bifido_00136	K02025	ABC transporters, prokaryotic type	Saccharide, polyol, and lipid transporters	Putative multiple sugar transporter	ABC.MS.P; multiple sugar transport system permease protein
Apis cerana	Bifido_Acer_2	B4107	B4107_Bifido	B4107_Bifido_00145	K02028	ABC transporters, prokaryotic type	Phosphate and amino acid transporters	Putative polar amino acid transporter	ABC.PA.A; polar amino acid transport system ATP-binding protein [EC:7.4.2.1]
Apis cerana	Bifido_Acer_2	B4107	B4107_Bifido	B4107_Bifido_00145	K02030	ABC transporters, prokaryotic type	Phosphate and amino acid transporters	Putative polar amino acid transporter	ABC.PA.S; polar amino acid transport system substrate-binding protein
Apis cerana	Bifido_Acer_2	B4107	B4107_Bifido	B4107_Bifido_00147	K02030	ABC transporters, prokaryotic type	Phosphate and amino acid transporters	Putative polar amino acid transporter	ABC.PA.S; polar amino acid transport system substrate-binding protein
Apis cerana	Bifido_Acer_2	B4107	B4107_Bifido	B4107_Bifido_00179	K10117	ABC transporters, prokaryotic type	Saccharide, polyol, and lipid transporters	Raffinose/stachyose/melibiose transporter	msmE; raffinose/stachyose/melibiose transport system substrate-binding protein
Apis cerana	Bifido_Acer_2	B4107	B4107_Bifido	B4107_Bifido_00181	K10119	ABC transporters, prokaryotic type	Saccharide, polyol, and lipid transporters	Raffinose/stachyose/melibiose transporter	msmG; raffinose/stachyose/melibiose transport system permease protein
Apis cerana	Bifido_Acer_2	B4107	B4107_Bifido	B4107_Bifido_00199	K02004	ABC transporters, prokaryotic type	ABC-2 type and other transporters	Putative ABC transporter	ABC.CD.P; putative ABC transport system permease protein
Apis cerana	Bifido_Acer_2	B4107	B4107_Bifido	B4107_Bifido_00214	K01990	ABC transporters, prokaryotic type	ABC-2 type and other transporters	ABC-2 type transporter	ABC-2.A; ABC-2 type transport system ATP-binding protein
Apis cerana	Bifido_Acer_2	B4107	B4107_Bifido	B4107_Bifido_00247	K09812	ABC transporters, prokaryotic type	ABC-2 type and other transporters	Cell division transporter	ftsE; cell division transport system ATP-binding protein
Apis cerana	Bifido_Acer_2	B4107	B4107_Bifido	B4107_Bifido_00248	K09811	ABC transporters, prokaryotic type	ABC-2 type and other transporters	Cell division transporter	ftsX; cell division transport system permease protein
Apis cerana	Bifido_Acer_2	B4107	B4107_Bifido	B4107_Bifido_00251	K02030	ABC transporters, prokaryotic type	Phosphate and amino acid transporters	Putative polar amino acid transporter	ABC.PA.S; polar amino acid transport system substrate-binding protein
Apis cerana	Bifido_Acer_2	B4107	B4107_Bifido	B4107_Bifido_00252	K02029	ABC transporters, prokaryotic type	Phosphate and amino acid transporters	Putative polar amino acid transporter	ABC.PA.P; polar amino acid transport system permease protein
Apis cerana	Bifido_Acer_2	B4107	B4107_Bifido	B4107_Bifido_00253	K02028	ABC transporters, prokaryotic type	Phosphate and amino acid transporters	Putative polar amino acid transporter	ABC.PA.A; polar amino acid transport system ATP-binding protein [EC:7.4.2.1]
Apis cerana	Bifido_Acer_2	B4107	B4107_Bifido	B4107_Bifido_00253	K02030	ABC transporters, prokaryotic type	Phosphate and amino acid transporters	Putative polar amino acid transporter	ABC.PA.S; polar amino acid transport system substrate-binding protein
Apis cerana	Bifido_Acer_2	B4107	B4107_Bifido	B4107_Bifido_00258	K02035	ABC transporters, prokaryotic type	Peptide and nickel transporters	Peptides/nickel transporter	ABC.PE.S; peptide/nickel transport system substrate-binding protein
Apis cerana	Bifido_Acer_2	B4107	B4107_Bifido	B4107_Bifido_00259	K02033	ABC transporters, prokaryotic type	Peptide and nickel transporters	Peptides/nickel transporter	ABC.PE.P; peptide/nickel transport system permease protein
Apis cerana	Bifido_Acer_2	B4107	B4107_Bifido	B4107_Bifido_00260	K02034	ABC transporters, prokaryotic type	Peptide and nickel transporters	Peptides/nickel transporter	ABC.PE.P1; peptide/nickel transport system permease protein
Apis cerana	Bifido_Acer_2	B4107	B4107_Bifido	B4107_Bifido_00370	K02071	ABC transporters, prokaryotic type	Phosphate and amino acid transporters	D-Methionine transporter	metN; D-methionine transport system ATP-binding protein
Apis cerana	Bifido_Acer_2	B4107	B4107_Bifido	B4107_Bifido_00370	K02030	ABC transporters, prokaryotic type	Phosphate and amino acid transporters	Putative polar amino acid transporter	ABC.PA.S; polar amino acid transport system substrate-binding protein
Apis cerana	Bifido_Acer_2	B4107	B4107_Bifido	B4107_Bifido_00371	K02072	ABC transporters, prokaryotic type	Phosphate and amino acid transporters	D-Methionine transporter	metI; D-methionine transport system permease protein
Apis cerana	Bifido_Acer_2	B4107	B4107_Bifido	B4107_Bifido_00372	K02073	ABC transporters, prokaryotic type	Phosphate and amino acid transporters	D-Methionine transporter	metQ; D-methionine transport system substrate-binding protein
Apis cerana	Bifido_Acer_2	B4107	B4107_Bifido	B4107_Bifido_00373	K02073	ABC transporters, prokaryotic type	Phosphate and amino acid transporters	D-Methionine transporter	metQ; D-methionine transport system substrate-binding protein
Apis cerana	Bifido_Acer_2	B4107	B4107_Bifido	B4107_Bifido_00376	K01990	ABC transporters, prokaryotic type	ABC-2 type and other transporters	ABC-2 type transporter	ABC-2.A; ABC-2 type transport system ATP-binding protein
Apis cerana	Bifido_Acer_2	B4107	B4107_Bifido	B4107_Bifido_00446	K01990	ABC transporters, prokaryotic type	ABC-2 type and other transporters	ABC-2 type transporter	ABC-2.A; ABC-2 type transport system ATP-binding protein
Apis cerana	Bifido_Acer_2	B4107	B4107_Bifido	B4107_Bifido_00513	K02003	ABC transporters, prokaryotic type	ABC-2 type and other transporters	Putative ABC transporter	ABC.CD.A; putative ABC transport system ATP-binding protein
Apis cerana	Bifido_Acer_2	B4107	B4107_Bifido	B4107_Bifido_00514	K02004	ABC transporters, prokaryotic type	ABC-2 type and other transporters	Putative ABC transporter	ABC.CD.P; putative ABC transport system permease protein
Apis cerana	Bifido_Acer_2	B4107	B4107_Bifido	B4107_Bifido_00518	K02004	ABC transporters, prokaryotic type	ABC-2 type and other transporters	Putative ABC transporter	ABC.CD.P; putative ABC transport system permease protein
Apis cerana	Bifido_Acer_2	B4107	B4107_Bifido	B4107_Bifido_00535	K02049	ABC transporters, prokaryotic type	Mineral and organic ion transporters	NitT/TauT family transporter	ABC.SN.A; NitT/TauT family transport system ATP-binding protein
Apis cerana	Bifido_Acer_2	B4107	B4107_Bifido	B4107_Bifido_00536	K02050	ABC transporters, prokaryotic type	Mineral and organic ion transporters	NitT/TauT family transporter	ABC.SN.P; NitT/TauT family transport system permease protein
Apis cerana	Bifido_Acer_2	B4107	B4107_Bifido	B4107_Bifido_00660	K01990	ABC transporters, prokaryotic type	ABC-2 type and other transporters	ABC-2 type transporter	ABC-2.A; ABC-2 type transport system ATP-binding protein
Apis cerana	Bifido_Acer_2	B4107	B4107_Bifido	B4107_Bifido_00681	K09013	ABC transporters, prokaryotic type	ABC-2 type and other transporters	Orphan ABC ATPase	sufC; Fe-S cluster assembly ATP-binding protein
Apis cerana	Bifido_Acer_2	B4107	B4107_Bifido	B4107_Bifido_00716	K10546	ABC transporters, prokaryotic type	Saccharide, polyol, and lipid transporters	Multiple sugar transporter	ABC.GGU.S, chvE; putative multiple sugar transport system substrate-binding protein
Apis cerana	Bifido_Acer_2	B4107	B4107_Bifido	B4107_Bifido_00717	K10548	ABC transporters, prokaryotic type	Saccharide, polyol, and lipid transporters	Multiple sugar transporter	ABC.GGU.A, gguA; putative multiple sugar transport system ATP-binding protein [EC:7.5.2.-]
Apis cerana	Bifido_Acer_2	B4107	B4107_Bifido	B4107_Bifido_00718	K10547	ABC transporters, prokaryotic type	Saccharide, polyol, and lipid transporters	Multiple sugar transporter	ABC.GGU.P, gguB; putative multiple sugar transport system permease protein
Apis cerana	Bifido_Acer_2	B4107	B4107_Bifido	B4107_Bifido_00793	K01990	ABC transporters, prokaryotic type	ABC-2 type and other transporters	ABC-2 type transporter	ABC-2.A; ABC-2 type transport system ATP-binding protein
Apis cerana	Bifido_Acer_2	B4107	B4107_Bifido	B4107_Bifido_00797	K20459	ABC transporters, prokaryotic type	ABC-2 type and other transporters	Lantibiotic transporter	nukF, mcdF, sboF; lantibiotic transport system ATP-binding protein
Apis cerana	Bifido_Acer_2	B4107	B4107_Bifido	B4107_Bifido_00797	K01990	ABC transporters, prokaryotic type	ABC-2 type and other transporters	ABC-2 type transporter	ABC-2.A; ABC-2 type transport system ATP-binding protein
Apis cerana	Bifido_Acer_2	B4107	B4107_Bifido	B4107_Bifido_00798	K20460	ABC transporters, prokaryotic type	ABC-2 type and other transporters	Lantibiotic transporter	nukE, mcdE, sboE; lantibiotic transport system permease protein
Apis cerana	Bifido_Acer_2	B4107	B4107_Bifido	B4107_Bifido_00799	K20461	ABC transporters, prokaryotic type	ABC-2 type and other transporters	Lantibiotic transporter	nukG, mcdG, sboG; lantibiotic transport system permease protein
Apis cerana	Bifido_Acer_2	B4107	B4107_Bifido	B4107_Bifido_00875	K02036	ABC transporters, prokaryotic type	Phosphate and amino acid transporters	Phosphate transporter	pstB; phosphate transport system ATP-binding protein [EC:7.3.2.1]
Apis cerana	Bifido_Acer_2	B4107	B4107_Bifido	B4107_Bifido_00876	K02038	ABC transporters, prokaryotic type	Phosphate and amino acid transporters	Phosphate transporter	pstA; phosphate transport system permease protein
Apis cerana	Bifido_Acer_2	B4107	B4107_Bifido	B4107_Bifido_00877	K02037	ABC transporters, prokaryotic type	Phosphate and amino acid transporters	Phosphate transporter	pstC; phosphate transport system permease protein
Apis cerana	Bifido_Acer_2	B4107	B4107_Bifido	B4107_Bifido_00878	K02040	ABC transporters, prokaryotic type	Phosphate and amino acid transporters	Phosphate transporter	pstS; phosphate transport system substrate-binding protein
Apis cerana	Bifido_Acer_2	B4107	B4107_Bifido	B4107_Bifido_00882	K02026	ABC transporters, prokaryotic type	Saccharide, polyol, and lipid transporters	Putative multiple sugar transporter	ABC.MS.P1; multiple sugar transport system permease protein
Apis cerana	Bifido_Acer_2	B4107	B4107_Bifido	B4107_Bifido_00884	K02027	ABC transporters, prokaryotic type	Saccharide, polyol, and lipid transporters	Putative multiple sugar transporter	ABC.MS.S; multiple sugar transport system substrate-binding protein
Apis cerana	Bifido_Acer_2	B4107	B4107_Bifido	B4107_Bifido_00922	K02025	ABC transporters, prokaryotic type	Saccharide, polyol, and lipid transporters	Putative multiple sugar transporter	ABC.MS.P; multiple sugar transport system permease protein
Apis cerana	Bifido_Acer_2	B4107	B4107_Bifido	B4107_Bifido_00923	K10117	ABC transporters, prokaryotic type	Saccharide, polyol, and lipid transporters	Raffinose/stachyose/melibiose transporter	msmE; raffinose/stachyose/melibiose transport system substrate-binding protein
Apis cerana	Bifido_Acer_2	B4107	B4107_Bifido	B4107_Bifido_00947	K02003	ABC transporters, prokaryotic type	ABC-2 type and other transporters	Putative ABC transporter	ABC.CD.A; putative ABC transport system ATP-binding protein
Apis cerana	Bifido_Acer_2	B4107	B4107_Bifido	B4107_Bifido_00975	K02051	ABC transporters, prokaryotic type	Mineral and organic ion transporters	NitT/TauT family transporter	ABC.SN.S; NitT/TauT family transport system substrate-binding protein
Apis cerana	Bifido_Acer_2	B4107	B4107_Bifido	B4107_Bifido_00976	K02050	ABC transporters, prokaryotic type	Mineral and organic ion transporters	NitT/TauT family transporter	ABC.SN.P; NitT/TauT family transport system permease protein
Apis cerana	Bifido_Acer_2	B4107	B4107_Bifido	B4107_Bifido_00992	K09691	ABC transporters, prokaryotic type	ABC-2 type and other transporters	Lipopolysaccharide transporter	ABC-2.LPSE.A; lipopolysaccharide transport system ATP-binding protein
Apis cerana	Bifido_Acer_2	B4107	B4107_Bifido	B4107_Bifido_01023	K02004	ABC transporters, prokaryotic type	ABC-2 type and other transporters	Putative ABC transporter	ABC.CD.P; putative ABC transport system permease protein
Apis cerana	Bifido_Acer_2	B4107	B4107_Bifido	B4107_Bifido_01044	K10117	ABC transporters, prokaryotic type	Saccharide, polyol, and lipid transporters	Raffinose/stachyose/melibiose transporter	msmE; raffinose/stachyose/melibiose transport system substrate-binding protein
Apis cerana	Bifido_Acer_2	B4107	B4107_Bifido	B4107_Bifido_01052	K17320	ABC transporters, prokaryotic type	Saccharide, polyol, and lipid transporters	Putative aldouronate transporter	lplC; putative aldouronate transport system permease protein
Apis cerana	Bifido_Acer_2	B4107	B4107_Bifido	B4107_Bifido_01053	K17319	ABC transporters, prokaryotic type	Saccharide, polyol, and lipid transporters	Putative aldouronate transporter	lplB; putative aldouronate transport system permease protein
Apis cerana	Bifido_Acer_2	B4107	B4107_Bifido	B4107_Bifido_01059	K02026	ABC transporters, prokaryotic type	Saccharide, polyol, and lipid transporters	Putative multiple sugar transporter	ABC.MS.P1; multiple sugar transport system permease protein
Apis cerana	Bifido_Acer_2	B4107	B4107_Bifido	B4107_Bifido_01060	K02025	ABC transporters, prokaryotic type	Saccharide, polyol, and lipid transporters	Putative multiple sugar transporter	ABC.MS.P; multiple sugar transport system permease protein
Apis cerana	Bifido_Acer_2	B4107	B4107_Bifido	B4107_Bifido_01060	K10118	ABC transporters, prokaryotic type	Saccharide, polyol, and lipid transporters	Raffinose/stachyose/melibiose transporter	msmF; raffinose/stachyose/melibiose transport system permease protein
Apis cerana	Bifido_Acer_2	B4107	B4107_Bifido	B4107_Bifido_01061	K02027	ABC transporters, prokaryotic type	Saccharide, polyol, and lipid transporters	Putative multiple sugar transporter	ABC.MS.S; multiple sugar transport system substrate-binding protein
Apis cerana	Bifido_Acer_2	B4107	B4107_Bifido	B4107_Bifido_01089	K10119	ABC transporters, prokaryotic type	Saccharide, polyol, and lipid transporters	Raffinose/stachyose/melibiose transporter	msmG; raffinose/stachyose/melibiose transport system permease protein
Apis cerana	Bifido_Acer_2	B4107	B4107_Bifido	B4107_Bifido_01108	K10119	ABC transporters, prokaryotic type	Saccharide, polyol, and lipid transporters	Raffinose/stachyose/melibiose transporter	msmG; raffinose/stachyose/melibiose transport system permease protein
Apis cerana	Bifido_Acer_2	B4107	B4107_Bifido	B4107_Bifido_01110	K10117	ABC transporters, prokaryotic type	Saccharide, polyol, and lipid transporters	Raffinose/stachyose/melibiose transporter	msmE; raffinose/stachyose/melibiose transport system substrate-binding protein
Apis cerana	Bifido_Acer_2	B4107	B4107_Bifido	B4107_Bifido_01167	K10118	ABC transporters, prokaryotic type	Saccharide, polyol, and lipid transporters	Raffinose/stachyose/melibiose transporter	msmF; raffinose/stachyose/melibiose transport system permease protein
Apis cerana	Bifido_Acer_2	B4107	B4107_Bifido	B4107_Bifido_01167	K02025	ABC transporters, prokaryotic type	Saccharide, polyol, and lipid transporters	Putative multiple sugar transporter	ABC.MS.P; multiple sugar transport system permease protein
[truncated: 14,083 more rows]
