# Supplementary material for: Significant compositional and functional variation reveals the patterns of gut microbiota evolution among the widespread Asian honeybee populations
Source: Front Microbiol. 2022 Sep 2;13:934459. doi: 10.3389/fmicb.2022.934459 (PMC9478171; doi:10.3389/fmicb.2022.934459)
Supplement: Supplementary file 1 [file Data_Sheet_1.zip › supplements_20220812/Supplementary_Table_2_reference_bee_gut_genome.xlsx]

## Sheet: Sheet1
Supplementary Table 2. List of sequenced bee gut bacterial genomes used as reference in metagenome mapping
Genus	Species	Strain	Host	Location	Size_Mbp	Contig	Authors	Publication	Accession	Cluster	SNV ref
Parasaccharibacter	Parasaccharibacter apium	G7_7_3c	Apis mellifera	USA: Arizona	1.717	7	Corby-Harris, V	Corby-Harris et al. 2014. Appl Environ Microbiol.	CP020554	Alpha2_1	0
Saccharibacter	Saccharibacter sp.	AM169	Apis mellifera	NA	1.978	9	Chouaia, B	Chouaia et al. 2014. Genome Biol Evol.	NZ_CBLY000000000	Alpha2_1	1
Saccharibacter	Saccharibacter sp.	3.A.1	Honey	Hungary	2.0132	24	Veress, A	Veress et al. 2017. Genome Announc.	MNPT00000000	Alpha2_1	0
Saccharibacter	Saccharibacter sp.	M18	Apis mellifera	Hungary	2.075	11	Veress, A	Veress et al. 2017. Genome Announc.	MNPS00000000	Alpha2_1	0
Parasaccharibacter	Parasaccharibacter apium	AS1	Apis mellifera larvae	USA: Arizona, Tucson	1.853	13	Anderson, KE	NA	MEJG00000000	Alpha2_2_Parasaccharibacter_apium_AS1_Amel	1
Saccharibacter	Saccharibacter floricola	DSM 15669	Pollen sample	Japan	2.384	47	Kyrpides, N	Jojima et al. 2004. Int J Syst Evol Microbiol.	ARJS01000000	Alpha2_3_Saccharibacter_floricola_DSM_15669_Pollen	1
Commensalibacter	Commensalibacter sp. ESL0284	ESL0284	Apis mellifera	Switzerland: Lausanne	1.94886	13	Ellegaard,K.M.	Ellegaard et al. 2018. Microbiology Resource Announcements	NZ_QGLT00000000	Alpha2_4_Commensalibacter_sp._ESL0284	1
Acetobacterae	Acetobacterae	B3987	Apis cerana	China:Heyin Town, Guide County, Hainan Tibetan Autonomous Prefecture, Qinghai	2.04	30		This study	JAFNMF000000000	Alpha2_5_Aceto_Acer_B3987	1
Apibacter	Apibacter	B2912	Apis cerana	China:Guanba Village, Mupi Tibetan Township, Pingwu County, Mianyang , Sichuan	2.30125	18	Zhang	Zhang et al. 2021. Insect Science	WINV00000000	Apibacter_Acer	0
Apibacter	Apibacter	B2966	Apis cerana	China:Guanba Village, Mupi Tibetan Township, Pingwu County, Mianyang , Sichuan	2.31533	Complete	Zhang	Zhang et al. 2021. Insect Science	CP049714	Apibacter_Acer	0
Apibacter	Apibacter	B3239	Apis cerana	China:Goukou Forest Farm, Dashitou Town, Dunhua , Jilin	2.27439	13	Zhang	Zhang et al. 2021. Insect Science	WINU00000000	Apibacter_Acer	0
Apibacter	Apibacter	B3546	Apis cerana	China:Guanba Village, Mupi Tibetan Township, Pingwu County, Mianyang , Sichuan	2.26779	28	Zhang	Zhang et al. 2021. Insect Science	WINW00000000	Apibacter_Acer	0
Apibacter	Apibacter	B3813	Apis cerana	China:Heyin Town, Guide County, Hainan Tibetan Autonomous Prefecture, Qinghai	2.3275	14	Zhang	Zhang et al. 2021. Insect Science	WINT00000000	Apibacter_Acer	0
Apibacter	Apibacter	B3883	Apis cerana	China:Heyin Town, Guide County, Hainan Tibetan Autonomous Prefecture, Qinghai	2.256	9	Zhang	Zhang et al. 2021. Insect Science	WINS00000000	Apibacter_Acer	0
Apibacter	Apibacter	B3887	Apis cerana	China:Heyin Town, Guide County, Hainan Tibetan Autonomous Prefecture, Qinghai	2.2537	12	Zhang	Zhang et al. 2021. Insect Science	WINR00000000	Apibacter_Acer	0
Apibacter	Apibacter	B3889	Apis cerana	China:Heyin Town, Guide County, Hainan Tibetan Autonomous Prefecture, Qinghai	2.25622	8	Zhang	Zhang et al. 2021. Insect Science	WINQ00000000	Apibacter_Acer	0
Apibacter	Apibacter	B3912	Apis cerana	China:Heyin Town, Guide County, Hainan Tibetan Autonomous Prefecture, Qinghai	2.3277	12	Zhang	Zhang et al. 2021. Insect Science	WINP00000000	Apibacter_Acer	0
Apibacter	Apibacter	B3913	Apis cerana	China:Heyin Town, Guide County, Hainan Tibetan Autonomous Prefecture, Qinghai	2.32807	14	Zhang	Zhang et al. 2021. Insect Science	WINO00000000	Apibacter_Acer	0
Apibacter	Apibacter	B3918	Apis cerana	China:Heyin Town, Guide County, Hainan Tibetan Autonomous Prefecture, Qinghai	2.32641	16	Zhang	Zhang et al. 2021. Insect Science	WINN00000000	Apibacter_Acer	0
Apibacter	Apibacter	B3919	Apis cerana	China:Heyin Town, Guide County, Hainan Tibetan Autonomous Prefecture, Qinghai	2.31887	10	Zhang	This study	JAFNMG000000000	Apibacter_Acer	0
Apibacter	Apibacter	B3924	Apis cerana	China:Heyin Town, Guide County, Hainan Tibetan Autonomous Prefecture, Qinghai	2.32368	20	Zhang	Zhang et al. 2021. Insect Science	WINM00000000	Apibacter_Acer	0
Apibacter	Apibacter	B3935	Apis cerana	China:Heyin Town, Guide County, Hainan Tibetan Autonomous Prefecture, Qinghai	2.25623	8	Zhang	Zhang et al. 2021. Insect Science	WINL00000000	Apibacter_Acer	0
Apibacter	Apibacter adventoris	wkB309	Apis cerana	Malaysia: Genting	2.29	22	Kwong, WK	Kwong et al. submitted	NZ_PSZL00000000	Apibacter_Acer	0
Apibacter	Apibacter	B3706	Apis cerana	China:Guanba Village, Mupi Tibetan Township, Pingwu County, Mianyang , Sichuan	2.29768	Complete	Zhang	Zhang et al. 2021. Insect Science	CP049715	Apibacter_Acer	1
Apibacter	Apibacter adventoris	wkB301A	Apis dorsata	Malaysia: Kuala Lumpur	2.76	47	Kwong, WK	Kwong et al. submitted	NZ_PSZM00000000	Apibacter_Ador	0
Apibacter	Apibacter adventoris	wkB180B	Apis dorsata	Singapore	2.62	25	Kwong, WK	Kwong et al. submitted	NZ_PSZN00000000	Apibacter_Ador	1
Apibacter	Apibacter mensalis	R-53146	Bombus lapidarius	Belgium: Ghent	2.331	48	Praet, J.	Praet et al. 2016. Int J Syst Evol Microbiol.	FCOR00000000	Apibacter_Bom	1
Bartonella	Bartonella apis	BBC0122	Apis mellifera	Switzerland: Lausanne	2.91	Complete	Engel, P	Segers et al. 2017. ISME J.	CP015625	Bartonella_Amel_1	1
Bartonella	Bartonella apis	BBC0178	Apis mellifera	Switzerland: Lausanne	2.601	Complete	Engel, P	Segers et al. 2017. ISME J.	CP015820	Bartonella_Amel_2	0
Bartonella	Bartonella apis	BBC0244	Apis mellifera	Switzerland: Lausanne	2.64	Complete	Engel, P	Segers et al. 2017. ISME J.	CP015821	Bartonella_Amel_2	1
Bartonella	Bartonella apis	PEB0122	Apis mellifera	USA: West Haven, CT	2.6	16	Engel, P	Segers et al. 2017. ISME J.	LXYU00000000	Bartonella_Amel_3	0
Bartonella	Bartonella apis	PEB0149	Apis mellifera	USA: West Haven, CT	2.53	7	Engel, P	Segers et al. 2017. ISME J.	LXYT00000000	Bartonella_Amel_3	0
Bartonella	Bartonella apis	PEB0150	Apis mellifera	USA: West Haven, CT	2.58	12	Engel, P	Segers et al. 2017. ISME J.	LXYS00000000	Bartonella_Amel_3	1
Bifidobacterium	Bifidobacterium	B4079	Apis cerana	China:Heyin Town, Guide County, Hainan Tibetan Autonomous Prefecture, Qinghai	2.22867	14		This study	JAFNMH000000000	Bifido_Acer_1	1
Bifidobacterium	Bifidobacterium	B4001	Apis cerana	China:Heyin Town, Guide County, Hainan Tibetan Autonomous Prefecture, Qinghai	2.22838	14		This study	JAFNMI000000000	Bifido_Acer_1	0
Bifidobacterium	Bifidobacterium	B4142	Apis cerana	China:Guanba Village, Mupi Tibetan Township, Pingwu County, Mianyang , Sichuan	2.22493	19		This study	JAFNMJ000000000	Bifido_Acer_2	1
Bifidobacterium	Bifidobacterium	B3998	Apis cerana	China:Heyin Town, Guide County, Hainan Tibetan Autonomous Prefecture, Qinghai	2.26159	35		This study	JAFNMK000000000	Bifido_Acer_2	0
Bifidobacterium	Bifidobacterium	B4077	Apis cerana	China:Heyin Town, Guide County, Hainan Tibetan Autonomous Prefecture, Qinghai	2.26554	17		This study	JAFNML000000000	Bifido_Acer_2	0
Bifidobacterium	Bifidobacterium	B4081	Apis cerana	China:Heyin Town, Guide County, Hainan Tibetan Autonomous Prefecture, Qinghai	2.26482	14		This study	JAFNMM000000000	Bifido_Acer_2	0
Bifidobacterium	Bifidobacterium	B4107	Apis cerana	China:Guanba Village, Mupi Tibetan Township, Pingwu County, Mianyang , Sichuan	2.31685	22		This study	JAFNMN000000000	Bifido_Acer_2	0
Bifidobacterium	Bifidobacterium	B4111	Apis cerana	China:Guanba Village, Mupi Tibetan Township, Pingwu County, Mianyang , Sichuan	2.31607	21		This study	JAFNMO000000000	Bifido_Acer_2	0
Bifidobacterium	Bifidobacterium	B4114	Apis cerana	China:Guanba Village, Mupi Tibetan Township, Pingwu County, Mianyang , Sichuan	2.31658	23		This study	JAFNMP000000000	Bifido_Acer_2	0
Bifidobacterium	Bifidobacterium asteroides	Bin2	Apis mellifera	Sweden: Jonstorp	2.0876	18	Ellegaard, KM	Ellegaard et al. 2015. BMC Genomics.	KQ033859	Bifido_Amel_1	0
Bifidobacterium	Bifidobacterium asteroides	1460B	honeybee	Italy	2.12	38	Lugli,G.A., Milani,C. and Mancabelli,L	Lugli et al. 2018. Applied and Environmental Microbiology	NZ_PCHJ00000000	Bifido_Amel_1	1
Bifidobacterium	Bifidobacterium asteroides	Bin7	Apis mellifera	Sweden: Jonstorp	2.1203	11	Ellegaard, KM	Ellegaard et al. 2015. BMC Genomics.	KQ033885	Bifido_Amel_2	1
Bifidobacterium	Bifidobacterium asteroides	DSM 20089	Apis mellifera	Italy	2.14	115	Sun, Z	Sun et al. 2015. PLOS One.	JDTU00000000	Bifido_Amel_3	0
Bifidobacterium	Bifidobacterium asteroides	PRL2011	Apis mellifera var. ligustica	Italy	2.1673	Complete	Botaccini, F	Botaccini et al. 2012. PLOS One.	NC_018720	Bifido_Amel_3	0
Bifidobacterium	Bifidobacterium asteroides	ESL0170	Apis mellifera	Switzerland: Lausanne	2.17526	7	Ellegaard,K.M.	Ellegaard et al. 2018. Microbiology Resource Announcements	NZ_QGLH00000000	Bifido_Amel_3	1
Bifidobacterium	Bifidobacterium asteroides	Hma3	Apis mellifera	Sweden: Jonstorp	2.25	16	Ellegaard, KM	Ellegaard et al. 2015. BMC Genomics.	KQ034040	Bifido_Amel_4	0
Bifidobacterium	Bifidobacterium asteroides	wkB338	Apis mellifera	Malaysia	2.19	49	Kwong, WK	This study	NPOR00000000	Bifido_Amel_4	0
Bifidobacterium	Bifidobacterium asteroides	ESL0198	Apis mellifera	Switzerland: Lausanne	2.23561	12	Ellegaard,K.M.	Ellegaard et al. 2018. Microbiology Resource Announcements	NZ_QGLJ00000000	Bifido_Amel_4	1
Bifidobacterium	Bifidobacterium asteroides	ESL0199	Apis mellifera	Switzerland: Lausanne	2.16734	7	Ellegaard,K.M.	Ellegaard et al. 2018. Microbiology Resource Announcements	NZ_QGLK00000000	Bifido_Amel_5	1
Bifidobacterium	Bifidobacterium asteroides	ESL0200	Apis mellifera	Switzerland: Lausanne	1.93342	16	Ellegaard,K.M.	Ellegaard et al. 2018. Microbiology Resource Announcements	NZ_QGLL00000000	Bifido_Amel_6	1
Bifidobacterium	Bifidobacterium coryneforme	Bma6	Apis mellifera	Sweden: Jonstorp	1.749	6	Ellegaard, KM	Ellegaard et al. 2015. BMC Genomics.	JXBX00000000	Bifido_Amel_7	0
Bifidobacterium	Bifidobacterium coryneforme	DSM 20216	Apis mellifera	NA	1.741	67	Sun, Z	Sun et al. 2015. PLOS One.	JDUF00000000	Bifido_Amel_7	0
Bifidobacterium	Bifidobacterium coryneforme	LMG 18911	Apis mellifera	NA	1.7551	Complete	Milani, C	Milani et al. 2014. Appl Environ Microbiol.	CP007287	Bifido_Amel_7	0
Bifidobacterium	Bifidobacterium indicum	ESL0197	Apis mellifera	Switzerland: Lausanne	1.71524	6	Ellegaard,K.M	Ellegaard et al. 2018. Microbiology Resource Announcements	NZ_QGLI00000000	Bifido_Amel_7	0
Bifidobacterium	Bifidobacterium indicum	LMG 11587 / DSM 20214	Apis mellifera	NA	1.734	Complete	Milani, C	Milani et al. 2014. Appl Environ Microbiol.	CP006018	Bifido_Amel_7	1
Bifidobacterium	Bifidobacterium asteroides	7101	Apis mellifera	USA: Tucson, AZ	2.1171	19	Anderson, KE	Anderson et al. 2013. Gut Pathog.	AWUN00000000	Bifido_Amel_8	1
Bifidobacterium	Bifidobacterium asteroides	A11	Apis mellifera	USA: Tucson, AZ	2.179	51	Anderson, KE	Anderson et al. 2013. Gut Pathog.	AWUO00000000	Bifido_Amel_9	0
Bifidobacterium	Bifidobacterium asteroides	wkB344	Apis mellifera	Malaysia	2.12	27	Kwong, WK	This study	NPOQ00000000	Bifido_Amel_9	1
Bifidobacterium	Bifidobacterium actinocoloniiforme	DSM 22766	Bombus lucorum	Czech Republic: South Bohemian Region	1.83	4	Milani, C	Milani et al. 2014. Appl Environ Microbiol.	JGYK00000000	Bifido_Bom_1	1
Bifidobacterium	Bifidobacterium bohemicum	DSM 22767	Bombus lucorum	Czech Republic: South Bohemian Region	2.0549	5	Milani, C	Milani et al. 2014. Appl Environ Microbiol.	NZ_JDUS00000000	Bifido_Bom_2	0
Bifidobacterium	Bifidobacterium bohemicum	R-53250	Bomus spp.	NA	2.046	18	Whitman, W.B.	Whitman et al. 2015. Standards in Genomic Sciences	FMAM00000000	Bifido_Bom_2	1
Bifidobacterium	Bifidobacterium bombi	DSM 19703	Bombus spp.	Czech Republic: South Bohemian Region	1.895	4	Milani, C	Milani et al. 2014. Appl Environ Microbiol.	ATLK00000000	Bifido_Bom_3	1
Bifidobacterium	Bifidobacterium commune	R-52791 / LMG 28292 / DSM28792	Bombus lapidarius	Gentbrugge Belgium	1.633	8	Praet,J.	Praet et al. 2015. Antonie van Leeuwenhoek	FMBL00000000	Bifido_Bom_4	1
Bifidobacterium	Bombiscardovia coagulans	DSM 22924	Bombus spp.	Czech Republic: South Bohemian Region	1.74	15	Lugli, GA	Lugli et al. 2017. BMC Genomics.	NZ_MWWS00000000	Bifido_Bom_5	1
Bifidobacterium	Bifidobacterium xylocopae	XV2	Xylocopa violacea	Italy	1.84846	98	Alberoni,D.	Alberoni et al. 2018. Beneficial Microbes	NZ_PDCH00000000	Bifido_Xyl_1	1
Bifidobacterium	Bifidobacterium aemilianum	XV10	Xylocopa violacea	Italy	2.01758	104	Alberoni,D.	Alberoni et al. 2019. Beneficial Microbes	NZ_PDCG00000000	Bifido_Xyl_2	1
Hafina	Enterobacteriaceae bacterium	bta3-1	Apis mellifera	USA	4.71272	Complete	Tian	Tian et al. 2016. Genome Annoucements	NZ_CP004083	Enterobacteriaceae_bacterium_bta3-1	1
Frischella	Frischella perrara	DSM 104328	Apis mellifera	USA: Austin	2.60519	67	DOE Joint Genome Institute		NZ_QGTI00000000	Frischella_Amel	0
Frischella	Frischella perrara	ESL0167	Apis mellifera	Switzerland: Lausanne	2.55852	40	Ellegaard,K.M.	Ellegaard et al. 2018. Microbiology Resource Announcements	NZ_QGLM00000000	Frischella_Amel	0
Frischella	Frischella perrara	PEB0191	Apis mellifera	USA: Austin	2.692	Complete	Engel, P	Engel et al. 2013. Int J Syst Evol Microbiol.	CP009056	Frischella_Amel	1
Gammaproteobacteria	Gammaproteobacteria bacterium	ESL0073	Apis mellifera	Switzerland: Lausanne	3.30137	1	Ellegaard,K.M.		CP029478	Gamma_Amel_Acer	0
Gammaproteobacteria	Entomomonas moraniae	QZS01/B2996	Apis mellifera	China:Guanba Village, Mupi Tibetan Township, Pingwu County, Mianyang , Sichuan	3.33748	Complete	Wang	Wang et al., Int J Syst Evol Microbiol 2018	CP029822	Gamma_Amel_Acer	1
Gilliamella	Gilliamella	B3022	Apis cerana	China:Guanba Village, Mupi Tibetan Township, Pingwu County, Mianyang , Sichuan	2.59931	Complete		This study	CP071867	Gillia_Acer_1	1
Gilliamella	Gilliamella	B2737	Apis cerana	China:Guanba Village, Mupi Tibetan Township, Pingwu County, Mianyang , Sichuan	2.53503	66		This study	JAFNMQ000000000	Gillia_Acer_1	0
Gilliamella	Gilliamella	B2776	Apis cerana	China:Guanba Village, Mupi Tibetan Township, Pingwu County, Mianyang , Sichuan	2.55166	41		This study	JAFNMR000000000	Gillia_Acer_1	0
Gilliamella	Gilliamella	B2779	Apis cerana	China:Guanba Village, Mupi Tibetan Township, Pingwu County, Mianyang , Sichuan	2.55083	40		This study	JAFNMS000000000	Gillia_Acer_1	0
Gilliamella	Gilliamella	B2781	Apis cerana	China:Guanba Village, Mupi Tibetan Township, Pingwu County, Mianyang , Sichuan	2.55031	41		This study	JAFNMT000000000	Gillia_Acer_1	0
Gilliamella	Gilliamella	B2828	Apis cerana	China:Xiaohegou Nature Reserve, Pingwu County, Mianyang , Sichuan	2.50577	36		This study	JAFNMU000000000	Gillia_Acer_1	0
Gilliamella	Gilliamella	B2840	Apis cerana	China:Guanba Village, Mupi Tibetan Township, Pingwu County, Mianyang , Sichuan	2.5037	35		This study	JAFNMV000000000	Gillia_Acer_1	0
Gilliamella	Gilliamella	B2881	Apis cerana	China:Xiaohegou Nature Reserve, Pingwu County, Mianyang , Sichuan	2.48214	49		This study	JAFNMW000000000	Gillia_Acer_1	0
Gilliamella	Gilliamella	B2887	Apis cerana	China:Xiaohegou Nature Reserve, Pingwu County, Mianyang , Sichuan	2.4934	33		This study	JAFNMX000000000	Gillia_Acer_1	0
Gilliamella	Gilliamella	B2894	Apis cerana	China:Xiaohegou Nature Reserve, Pingwu County, Mianyang , Sichuan	2.5228	43		This study	JAFNMY000000000	Gillia_Acer_1	0
Gilliamella	Gilliamella	B3000	Apis cerana	China:Guanba Village, Mupi Tibetan Township, Pingwu County, Mianyang , Sichuan	2.48434	41		This study	JAFNMZ000000000	Gillia_Acer_1	0
Gilliamella	Gilliamella	B2911	Apis cerana	China:Guanba Village, Mupi Tibetan Township, Pingwu County, Mianyang , Sichuan	2.52871	32		This study	JAFNNA000000000	Gillia_Acer_2	1
Gilliamella	Gilliamella apicola	wkB195	Apis cerana	Malaysia: Genting Highlands	2.5	38	Zheng, H	Zheng et al. 2016. mBio.	LZGP00000000	Gillia_Acer_2	0
Gilliamella	Gilliamella apicola	wkB72	Apis cerana	Malaysia: Negeri Sembilan	2.57	30	Zheng, H	Zheng et al. 2016. mBio.	LZEI00000000	Gillia_Acer_2	0
Gilliamella	Gilliamella	B2772	Apis cerana	China:Wanglang National Nature Reserve, Pingwu County, Mianyang , Sichuan	2.41547	11		This study	JAFNNB000000000	Gillia_Acer_2	0
Gilliamella	Gilliamella	B2785	Apis cerana	China:Xiaohegou Nature Reserve, Pingwu County, Mianyang , Sichuan	2.51783	26		This study	JAFNNC000000000	Gillia_Acer_2	0
Gilliamella	Gilliamella	B2864	Apis cerana	China:Guanba Village, Mupi Tibetan Township, Pingwu County, Mianyang , Sichuan	2.5624	27		This study	JAFNND000000000	Gillia_Acer_2	0
Gilliamella	Gilliamella	B2865	Apis cerana	China:Xiaohegou Nature Reserve, Pingwu County, Mianyang , Sichuan	2.58027	33		This study	JAFNNE000000000	Gillia_Acer_2	0
Gilliamella	Gilliamella	B2889	Apis cerana	China:Xiaohegou Nature Reserve, Pingwu County, Mianyang , Sichuan	2.38757	14		This study	JAFNNF000000000	Gillia_Acer_2	0
Gilliamella	Gilliamella	B2973	Apis cerana	China:Guanba Village, Mupi Tibetan Township, Pingwu County, Mianyang , Sichuan	2.43125	18		This study	JAFNNG000000000	Gillia_Acer_2	0
Gilliamella	Gilliamella	B3023	Apis cerana	China:Guanba Village, Mupi Tibetan Township, Pingwu County, Mianyang , Sichuan	2.58129	84		This study	JAFNNH000000000	Gillia_Acer_2	0
Gilliamella	Gilliamella	B3127	Apis cerana	China:Goukou Forest Farm, Dashitou Town, Dunhua , Jilin	2.48342	19		This study	JAFNNI000000000	Gillia_Acer_2	0
Gilliamella	Gilliamella	B3367	Apis cerana	China:Goukou Forest Farm, Dashitou Town, Dunhua , Jilin	2.61204	23		This study	JAFNNJ000000000	Gillia_Acer_2	0
Gilliamella	Gilliamella	B3372	Apis cerana	China:Goukou Forest Farm, Dashitou Town, Dunhua , Jilin	2.38557	62		This study	JAFNNK000000000	Gillia_Acer_2	0
Gilliamella	Gilliamella	B3482	Apis cerana	China:Guanba Village, Mupi Tibetan Township, Pingwu County, Mianyang , Sichuan	2.52527	11		This study	JAFNNL000000000	Gillia_Acer_2	0
Gilliamella	Gilliamella	B3486	Apis cerana	China:Xiaohegou Nature Reserve, Pingwu County, Mianyang , Sichuan	2.48271	18		This study	JAFNNM000000000	Gillia_Acer_2	0
Gilliamella	Gilliamella	B3493	Apis cerana	China:Xiaohegou Nature Reserve, Pingwu County, Mianyang , Sichuan	2.47007	53		This study	JAFNNN000000000	Gillia_Acer_2	0
Gilliamella	Gilliamella	B3562	Apis cerana	China:Guanba Village, Mupi Tibetan Township, Pingwu County, Mianyang , Sichuan	2.56159	28		This study	JAFNNO000000000	Gillia_Acer_2	0
Gilliamella	Gilliamella	B3831	Apis cerana	China:Heyin Town, Guide County, Hainan Tibetan Autonomous Prefecture, Qinghai	2.5433	38		This study	JAFNNP000000000	Gillia_Acer_3	1
Gilliamella	Gilliamella apicola	wkB308	Apis cerana	Malaysia: Genting Highlands	2.74	46	Zheng, H	Zheng et al. 2016. mBio.	LZGN00000000	Gillia_Acer_3	0
Gilliamella	Gilliamella	B2717	Apis cerana	China:Guanba Village, Mupi Tibetan Township, Pingwu County, Mianyang , Sichuan	2.51111	96		This study	JAFNNQ000000000	Gillia_Acer_3	0
Gilliamella	Gilliamella	B3801	Apis cerana	China:Caoba Town, Mengzi County, Honghe Prefecture, Yunnan	2.58816	32		This study	JAFNNR000000000	Gillia_Acer_3	0
Gilliamella	Gilliamella	B3804	Apis cerana	China:Caoba Town, Mengzi County, Honghe Prefecture, Yunnan	2.58233	70		This study	JAFNNS000000000	Gillia_Acer_3	0
Gilliamella	Gilliamella	B3812	Apis cerana	China:Heyin Town, Guide County, Hainan Tibetan Autonomous Prefecture, Qinghai	2.14098	72		This study	JAFNNT000000000	Gillia_Acer_3	0
Gilliamella	Gilliamella	B3815	Apis cerana	China:Heyin Town, Guide County, Hainan Tibetan Autonomous Prefecture, Qinghai	2.54284	33		This study	JAFNNU000000000	Gillia_Acer_3	0
Gilliamella	Gilliamella	B3817	Apis cerana	China:Heyin Town, Guide County, Hainan Tibetan Autonomous Prefecture, Qinghai	2.54212	29		This study	JAFNNV000000000	Gillia_Acer_3	0
Gilliamella	Gilliamella	B3823	Apis cerana	China:Heyin Town, Guide County, Hainan Tibetan Autonomous Prefecture, Qinghai	2.54367	36		This study	JAFNNW000000000	Gillia_Acer_3	0
Gilliamella	Gilliamella	B3825	Apis cerana	China:Heyin Town, Guide County, Hainan Tibetan Autonomous Prefecture, Qinghai	2.52856	67		This study	JAFNNX000000000	Gillia_Acer_3	0
Gilliamella	Gilliamella	B3976	Apis cerana	China:Heyin Town, Guide County, Hainan Tibetan Autonomous Prefecture, Qinghai	2.7291	109		This study	JAFNNY000000000	Gillia_Acer_4	1
Gilliamella	Gilliamella	B2923	Apis cerana	China:Guanba Village, Mupi Tibetan Township, Pingwu County, Mianyang , Sichuan	2.73994	60		This study	JAFNNZ000000000	Gillia_Acer_4	0
Gilliamella	Gilliamella	B3172	Apis cerana	China:Goukou Forest Farm, Dashitou Town, Dunhua , Jilin	2.67388	32		This study	JAFNOA000000000	Gillia_Acer_4	0
Gilliamella	Gilliamella	B3722	Apis cerana	China:Heyin Town, Guide County, Hainan Tibetan Autonomous Prefecture, Qinghai	2.74228	52		This study	JAFNOB000000000	Gillia_Acer_4	0
Gilliamella	Gilliamella	B3724	Apis cerana	China:Heyin Town, Guide County, Hainan Tibetan Autonomous Prefecture, Qinghai	2.74464	50		This study	JAFNOC000000000	Gillia_Acer_4	0
Gilliamella	Gilliamella	B3758	Apis cerana	China:Heyin Town, Guide County, Hainan Tibetan Autonomous Prefecture, Qinghai	2.74411	53		This study	JAFNOD000000000	Gillia_Acer_4	0
Gilliamella	Gilliamella	B3759	Apis cerana	China:Heyin Town, Guide County, Hainan Tibetan Autonomous Prefecture, Qinghai	2.74336	47		This study	JAFNOE000000000	Gillia_Acer_4	0
Gilliamella	Gilliamella	B3766	Apis cerana	China:Heyin Town, Guide County, Hainan Tibetan Autonomous Prefecture, Qinghai	2.73987	57		This study	JAFNOF000000000	Gillia_Acer_4	0
Gilliamella	Gilliamella	B3770	Apis cerana	China:Heyin Town, Guide County, Hainan Tibetan Autonomous Prefecture, Qinghai	2.68042	112		This study	JAFNOG000000000	Gillia_Acer_4	0
Gilliamella	Gilliamella	B3771	Apis cerana	China:Heyin Town, Guide County, Hainan Tibetan Autonomous Prefecture, Qinghai	2.61995	117		This study	JAFNOH000000000	Gillia_Acer_4	0
Gilliamella	Gilliamella	B3773	Apis cerana	China:Heyin Town, Guide County, Hainan Tibetan Autonomous Prefecture, Qinghai	2.74229	54		This study	JAFNOI000000000	Gillia_Acer_4	0
Gilliamella	Gilliamella	B3891	Apis cerana	China:Heyin Town, Guide County, Hainan Tibetan Autonomous Prefecture, Qinghai	2.74272	57		This study	JAFNOJ000000000	Gillia_Acer_4	0
Gilliamella	Gilliamella	B3892	Apis cerana	China:Heyin Town, Guide County, Hainan Tibetan Autonomous Prefecture, Qinghai	2.74151	48		This study	JAFNOK000000000	Gillia_Acer_4	0
Gilliamella	Gilliamella	B3927	Apis cerana	China:Heyin Town, Guide County, Hainan Tibetan Autonomous Prefecture, Qinghai	2.74367	51		This study	JAFNOL000000000	Gillia_Acer_4	0
Gilliamella	Gilliamella	B3835	Apis cerana	China:Changqing National Nature Reserve, Yang County, Hanzhong , Shaanxi	2.59876	20		This study	JAFNOM000000000	Gillia_Acer_5	1
Gilliamella	Gilliamella apicola	wkB171	Apis andreniformis	Singapore: Hort Park	2.67	59	Zheng, H	Zheng et al. 2016. mBio.	LYST00000000	Gillia_Acer_5	0
Gilliamella	Gilliamella apicola	wkB292	Apis cerana	Singapore: Hort Park	2.74	85	Zheng, H	Zheng et al. 2016. mBio.	LZGO00000000	Gillia_Acer_5	0
Gilliamella	Gilliamella	B2824	Apis cerana	China:Xiaohegou Nature Reserve, Pingwu County, Mianyang , Sichuan	2.61421	45		This study	JAFNON000000000	Gillia_Acer_5	0
Gilliamella	Gilliamella	B2838	Apis cerana	China:Guanba Village, Mupi Tibetan Township, Pingwu County, Mianyang , Sichuan	2.83064	51		This study	JAFNOO000000000	Gillia_Acer_5	0
Gilliamella	Gilliamella	B2969	Apis cerana	China:Guanba Village, Mupi Tibetan Township, Pingwu County, Mianyang , Sichuan	2.73678	32		This study	JAFNOP000000000	Gillia_Acer_5	0
Gilliamella	Gilliamella	B3464	Apis cerana	China:Guanba Village, Mupi Tibetan Township, Pingwu County, Mianyang , Sichuan	2.73499	40		This study	JAFNOQ000000000	Gillia_Acer_5	0
Gilliamella	Gilliamella	B3468	Apis cerana	China:Wanglang National Nature Reserve, Pingwu County, Mianyang , Sichuan	2.73556	44		This study	JAFNOR000000000	Gillia_Acer_5	0
Gilliamella	Gilliamella	B3780	Apis cerana	China:Changqing National Nature Reserve, Yang County, Hanzhong , Shaanxi	2.58375	60		This study	JAFNOS000000000	Gillia_Acer_5	0
Gilliamella	Gilliamella	B3781	Apis cerana	China:Changqing National Nature Reserve, Yang County, Hanzhong , Shaanxi	2.28603	37		This study	JAFNOT000000000	Gillia_Acer_5	0
Gilliamella	Gilliamella	B3783	Apis cerana	China:Changqing National Nature Reserve, Yang County, Hanzhong , Shaanxi	2.59893	19		This study	JAFNOU000000000	Gillia_Acer_5	0
Gilliamella	Gilliamella	B3784	Apis cerana	China:Changqing National Nature Reserve, Yang County, Hanzhong , Shaanxi	2.59735	23		This study	JAFNOV000000000	Gillia_Acer_5	0
Gilliamella	Gilliamella	B3788	Apis cerana	China:Changqing National Nature Reserve, Yang County, Hanzhong , Shaanxi	2.59909	19		This study	JAFNOW000000000	Gillia_Acer_5	0
Gilliamella	Gilliamella	B3791	Apis cerana	China:Changqing National Nature Reserve, Yang County, Hanzhong , Shaanxi	2.59852	21		This study	JAFNOX000000000	Gillia_Acer_5	0
Gilliamella	Gilliamella apicola	wkB178	Apis dorsata	Singapore: Hort Park	2.37	16	Zheng, H	Zheng et al. 2016. mBio.	LZGK00000000	Gillia_Ador_1	1
Gilliamella	Gilliamella apicola	wkB112	Apis dorsata	Malaysia: Kuala Lumpur	2.53	22	Zheng, H	Zheng et al. 2016. mBio.	LZGL00000000	Gillia_Ador_2	1
Gilliamella	Gilliamella apicola	wkB108	Apis dorsata	Malaysia: Kuala Lumpur	3.08	129	Zheng, H	Zheng et al. 2016. mBio.	LZGM00000000	Gillia_Ador_3	1
Gilliamella	Gilliamella apicola	A-1-24	Apis mellifera	USA: Arizona	3.14	157	Ludvigsen, J	Ludvigsen et al. 2017. Mol Ecol.	MZNE00000000	Gillia_Amel_1	0
Gilliamella	Gilliamella apicola	A-2-24	Apis mellifera	USA: Arizona	3.14	129	Ludvigsen, J	Ludvigsen et al. 2017. Mol Ecol.	MZNF00000000	Gillia_Amel_1	0
Gilliamella	Gilliamella apicola	A-7-12	Apis mellifera	USA: Arizona	3.14	91	Ludvigsen, J	Ludvigsen et al. 2017. Mol Ecol.	NARP00000000	Gillia_Amel_1	0
Gilliamella	Gilliamella apicola	A8	Apis mellifera	USA: Arizona	3.05	226	Ludvigsen, J	Ludvigsen et al. 2017. Mol Ecol.	MZNG00000000	Gillia_Amel_1	0
Gilliamella	Gilliamella apicola	A9	Apis mellifera	USA: Arizona	3.03	362	Ludvigsen, J	Ludvigsen et al. 2017. Mol Ecol.	NARS00000000	Gillia_Amel_1	0
Gilliamella	Gilliamella apicola	A-9-12	Apis mellifera	USA: Arizona	3.15	189	Ludvigsen, J	Ludvigsen et al. 2017. Mol Ecol.	NART00000000	Gillia_Amel_1	0
Gilliamella	Gilliamella apicola	AW13	Apis mellifera	USA: Arizona	3.13	371	Ludvigsen, J	Ludvigsen et al. 2017. Mol Ecol.	NARU00000000	Gillia_Amel_1	0
Gilliamella	Gilliamella apicola	DSM 104097	Apis mellifera	USA: Austin, TX	3.07705	53	DOE Joint Genome Institute	NA	NZ_QICT00000000	Gillia_Amel_1	0
Gilliamella	Gilliamella apicola	ESL0178	Apis mellifera	Switzerland: Lausanne	2.88566	18	Ellegaard,K.M.	Ellegaard et al. 2018. Microbiology Resource Announcements	NZ_QGLQ00000000	Gillia_Amel_1	0
Gilliamella	Gilliamella apicola	N-12-12	Apis mellifera	Norway: Aas	3.08	147	Ludvigsen, J	Ludvigsen et al. 2017. Mol Ecol.	NAHT00000000	Gillia_Amel_1	0
Gilliamella	Gilliamella apicola	N-15-12	Apis mellifera	Norway: Aas	3.05	264	Ludvigsen, J	Ludvigsen et al. 2017. Mol Ecol.	NAHX00000000	Gillia_Amel_1	0
Gilliamella	Gilliamella apicola	N-22	Apis mellifera	Norway: Aas	2.97	92	Ludvigsen, J	Ludvigsen et al. 2017. Mol Ecol.	NASB00000000	Gillia_Amel_1	0
Gilliamella	Gilliamella apicola	N-28	Apis mellifera	Norway: Aas	2.98	304	Ludvigsen, J	Ludvigsen et al. 2017. Mol Ecol.	NASC00000000	Gillia_Amel_1	0
Gilliamella	Gilliamella apicola	N-9-4	Apis mellifera	Norway: Aas	3.07	118	Ludvigsen, J	Ludvigsen et al. 2017. Mol Ecol.	NAHW00000000	Gillia_Amel_1	0
Gilliamella	Gilliamella apicola	N-G5	Apis mellifera	Norway: Aas	3.06	99	Ludvigsen, J	Ludvigsen et al. 2017. Mol Ecol.	NASA00000000	Gillia_Amel_1	0
Gilliamella	Gilliamella apicola	NO10	Apis mellifera	Norway: Aas	3.05	398	Ludvigsen, J	Ludvigsen et al. 2017. Mol Ecol.	NAHU00000000	Gillia_Amel_1	0
Gilliamella	Gilliamella apicola	NO5	Apis mellifera	Norway: Aas	3.06	143	Ludvigsen, J	Ludvigsen et al. 2017. Mol Ecol.	NAHV00000000	Gillia_Amel_1	0
Gilliamella	Gilliamella apicola	NO6	Apis mellifera	Norway: Aas	3.06	129	Ludvigsen, J	Ludvigsen et al. 2017. Mol Ecol.	NAHR00000000	Gillia_Amel_1	0
Gilliamella	Gilliamella apicola	NO8	Apis mellifera	Norway: Aas	3.04	529	Ludvigsen, J	Ludvigsen et al. 2017. Mol Ecol.	NAHS00000000	Gillia_Amel_1	0
Gilliamella	Gilliamella apicola	P46G	Apis mellifera	USA: West Haven, CT	7.42	2779	Zheng, H.	Zheng et al. 2016. mBio.	MCIV00000000	Gillia_Amel_1	0
Gilliamella	Gilliamella apicola	P54G	Apis mellifera	USA: Austin, TX	3.11	55	Zheng, H	Zheng et al. 2016. mBio.	LZGJ00000000	Gillia_Amel_1	0
Gilliamella	Gilliamella apicola	wkB1	Apis mellifera	USA: Austin, TX	3.14	Complete	Zheng, H	Zheng et al. 2016. mBio.	CP007445	Gillia_Amel_1	1
Gilliamella	Gilliamella apicola	A-12-12	Apis mellifera	USA: Arizona	2.94	102	Ludvigsen, J	Ludvigsen et al. 2017. Mol Ecol.	NARO00000000	Gillia_Amel_2	0
Gilliamella	Gilliamella apicola	A-7-24	Apis mellifera	USA: Arizona	2.94	107	Ludvigsen, J	Ludvigsen et al. 2017. Mol Ecol.	NARQ00000000	Gillia_Amel_2	0
Gilliamella	Gilliamella apicola	A-8-12	Apis mellifera	USA: Arizona	2.93	110	Ludvigsen, J	Ludvigsen et al. 2017. Mol Ecol.	NARR00000000	Gillia_Amel_2	0
Gilliamella	Gilliamella apicola	AM4	Apis mellifera	USA: Arizona	3.06	166	Ludvigsen, J	Ludvigsen et al. 2017. Mol Ecol.	NARY00000000	Gillia_Amel_2	0
Gilliamella	Gilliamella apicola	AM6	Apis mellifera	USA: Arizona	3	655	Ludvigsen, J	Ludvigsen et al. 2017. Mol Ecol.	MZNH00000000	Gillia_Amel_2	0
Gilliamella	Gilliamella apicola	AW11	Apis mellifera	USA: Arizona	2.94	328	Ludvigsen, J	Ludvigsen et al. 2017. Mol Ecol.	NARX00000000	Gillia_Amel_2	0
Gilliamella	Gilliamella apicola	Aw-17	Apis mellifera	USA: Arizona	2.93	130	Ludvigsen, J	Ludvigsen et al. 2017. Mol Ecol.	MZNI00000000	Gillia_Amel_2	0
Gilliamella	Gilliamella apicola	B02	Apis mellifera	USA: West Haven, CT	1.81	544	Engel, P	Engle et al. 2015. PLoS Genetics.	JAIM00000000	Gillia_Amel_2	0
Gilliamella	Gilliamella apicola	N10	Apis mellifera	Norway: Aas	2.9	202	Ludvigsen, J	Ludvigsen et al. 2017. Mol Ecol.	NARV00000000	Gillia_Amel_2	0
Gilliamella	Gilliamella apicola	N2	Apis mellifera	Norway: Aas	2.91	88	Ludvigsen, J	Ludvigsen et al. 2017. Mol Ecol.	NARW00000000	Gillia_Amel_2	0
Gilliamella	Gilliamella apicola	N4	Apis mellifera	Norway: Aas	2.91	127	Ludvigsen, J	Ludvigsen et al. 2017. Mol Ecol.	NARN00000000	Gillia_Amel_2	0
Gilliamella	Gilliamella apicola	N6	Apis mellifera	Norway: Aas	2.91	82	Ludvigsen, J	Ludvigsen et al. 2017. Mol Ecol.	NARZ00000000	Gillia_Amel_2	0
Gilliamella	Gilliamella apicola	wkB7	Apis mellifera	USA: Austin, TX	2.9	Complete	Zheng, H	Zheng et al. 2016. mBio.	LZGG01000000	Gillia_Amel_2	1
Gilliamella	Gilliamella sp. N-G2	N-G2	Apis mellifera	Norway: Aas	2.70919	77	Ludvigsen, J	Ludvigsen et al. 2017. Mol Ecol.	NAST00000000	Gillia_Amel_3	0
Gilliamella	Gilliamella sp. N-W3	N-W3	Apis mellifera	Norway: Aas	2.67496	90	Ludvigsen, J	Ludvigsen et al. 2017. Mol Ecol.	NASW00000000	Gillia_Amel_3	1
Gilliamella	Gilliamella sp. A7	A7	Apis mellifera	USA: Arizona	2.71045	125	Ludvigsen, J	Ludvigsen et al. 2017. Mol Ecol.	NASN00000000	Gillia_Amel_4	0
Gilliamella	Gilliamella apicola	M6-3G	Apis mellifera	USA: Austin, TX	2.71	85	Zheng, H.	Zheng et al. 2016. mBio.	MCIU00000000	Gillia_Amel_4	0
Gilliamella	Gilliamella apis	ESL0172	Apis mellifera	Switzerland: Lausanne	2.68577	17	Ellegaard,K.M.	Ellegaard et al. 2018. Microbiology Resource Announcements	NZ_QGLO00000000	Gillia_Amel_4	1
Gilliamella	Gilliamella sp. A-4-12	A-4-12	Apis mellifera	USA: Arizona	2.62624	104	Ludvigsen, J	Ludvigsen et al. 2017. Mol Ecol.	NASK00000000	Gillia_Amel_5	0
Gilliamella	Gilliamella sp. AM1	AM1	Apis mellifera	USA: Arizona	2.43828	120	Ludvigsen, J	Ludvigsen et al. 2017. Mol Ecol.	NASL00000000	Gillia_Amel_5	0
Gilliamella	Gilliamella sp. A-TSA1	A-TSA1	Apis mellifera	USA: Arizona	2.46744	79	Ludvigsen, J	Ludvigsen et al. 2017. Mol Ecol.	NASO00000000	Gillia_Amel_5	0
Gilliamella	Gilliamella sp. A-TSA2	A-TSA2	Apis mellifera	USA: Arizona	2.46216	72	Ludvigsen, J	Ludvigsen et al. 2017. Mol Ecol.	NASP00000000	Gillia_Amel_5	0
Gilliamella	Gilliamella sp. A-TSA3	A-TSA3	Apis mellifera	USA: Arizona	2.46721	77	Ludvigsen, J	Ludvigsen et al. 2017. Mol Ecol.	NASQ00000000	Gillia_Amel_5	0
Gilliamella	Gilliamella sp. A-TSA4	A-TSA4	Apis mellifera	USA: Arizona	2.46097	86	Ludvigsen, J	Ludvigsen et al. 2017. Mol Ecol.	NASR00000000	Gillia_Amel_5	0
Gilliamella	Gilliamella apis	ESL0169	Apis mellifera	Switzerland: Lausanne	2.43078	13	Ellegaard,K.M.	Ellegaard et al. 2018. Microbiology Resource Announcements	NZ_QGLN00000000	Gillia_Amel_5	0
Gilliamella	Gilliamella apicola	M1-2G	Apis mellifera	USA: Austin, TX	2.39	10	Zheng, H	Zheng et al. 2016. mBio.	LZGQ00000000	Gillia_Amel_5	0
Gilliamella	Gilliamella sp. N-G1	N-G1	Apis mellifera	Norway: Aas	2.47881	65	Ludvigsen, J	Ludvigsen et al. 2017. Mol Ecol.	NASS00000000	Gillia_Amel_5	0
Gilliamella	Gilliamella sp. N-G3	N-G3	Apis mellifera	Norway: Aas	2.48289	83	Ludvigsen, J	Ludvigsen et al. 2017. Mol Ecol.	NASU00000000	Gillia_Amel_5	0
Gilliamella	Gilliamella sp. N-G4	N-G4	Apis mellifera	Norway: Aas	2.43625	142	Ludvigsen, J	Ludvigsen et al. 2017. Mol Ecol.	NASV00000000	Gillia_Amel_5	0
Gilliamella	Gilliamella sp. NO1	NO1	Apis mellifera	Norway: Aas	2.51623	156	Ludvigsen, J	Ludvigsen et al. 2017. Mol Ecol.	NASI00000000	Gillia_Amel_5	0
Gilliamella	Gilliamella sp. NO12	NO12	Apis mellifera	Norway: Aas	2.52722	68	Ludvigsen, J	Ludvigsen et al. 2017. Mol Ecol.	NASH00000000	Gillia_Amel_5	0
Gilliamella	Gilliamella sp. NO13	NO13	Apis mellifera	Norway: Aas	2.53311	60	Ludvigsen, J	Ludvigsen et al. 2017. Mol Ecol.	NASG00000000	Gillia_Amel_5	0
Gilliamella	Gilliamella sp. NO14	NO14	Apis mellifera	Norway: Aas	2.52008	75	Ludvigsen, J	Ludvigsen et al. 2017. Mol Ecol.	NASF00000000	Gillia_Amel_5	0
Gilliamella	Gilliamella sp. NO15	NO15	Apis mellifera	Norway: Aas	2.52072	50	Ludvigsen, J	Ludvigsen et al. 2017. Mol Ecol.	NASJ00000000	Gillia_Amel_5	0
Gilliamella	Gilliamella sp. NO16	NO16	Apis mellifera	Norway: Aas	2.52624	57	Ludvigsen, J	Ludvigsen et al. 2017. Mol Ecol.	NASE00000000	Gillia_Amel_5	0
Gilliamella	Gilliamella sp. NO3	NO3	Apis mellifera	Norway: Aas	2.52386	54	Ludvigsen, J	Ludvigsen et al. 2017. Mol Ecol.	NASD00000000	Gillia_Amel_5	0
Gilliamella	Gilliamella sp. NO4	NO4	Apis mellifera	Norway: Aas	2.51943	214	Ludvigsen, J	Ludvigsen et al. 2017. Mol Ecol.	NASM00000000	Gillia_Amel_5	0
Gilliamella	Gilliamella apicola	P17	Apis mellifera	USA: West Haven, CT	1.47	296	Engel, P	Engle et al. 2015. PLoS Genetics.	JAIO00000000	Gillia_Amel_5	0
Gilliamella	Gilliamella apicola	P62G	Apis mellifera	USA: Austin, TX	2.55	20	Zheng, H	Zheng et al. 2016. mBio.	LZGI00000000	Gillia_Amel_5	0
Gilliamella	Gilliamella apicola	P83G	Apis mellifera	USA: Austin, TX	2.49	28	Zheng, H	Zheng et al. 2016. mBio.	LZGH00000000	Gillia_Amel_5	1
Gilliamella	Gilliamella apicola	ESL0182	Apis mellifera	Switzerland: Lausanne	3.53717	31	Ellegaard,K.M.	Ellegaard et al. 2018. Microbiology Resource Announcements	NZ_QGLR00000000	Gillia_Amel_6	0
Gilliamella	Gilliamella apicola	I20	Apis mellifera	USA: West Haven, CT	2.21	389	Engel, P	Engle et al. 2015. PLoS Genetics.	JAIN00000000	Gillia_Amel_6	0
Gilliamella	Gilliamella apicola	ESL0177	Apis mellifera	Switzerland: Lausanne	3.0862	19	Ellegaard,K.M.	Ellegaard et al. 2018. Microbiology Resource Announcements	NZ_QGLP00000000	Gillia_Amel_6	1
Gilliamella	Gilliamella apicola	App2-1	Bombus appositus	USA: Logan, Utah	2.42	73	Zheng, H	Zheng et al. 2016. mBio.	LZGR00000000	Gillia_Bom_1	0
Gilliamella	Gilliamella apicola	App4-10	Bombus appositus	USA: Logan, Utah	2.43	53	Zheng, H	Zheng et al. 2016. mBio.	LZGS00000000	Gillia_Bom_1	1
Gilliamella	Gilliamella apicola	App6-5	Bombus appositus	USA: Logan, Utah	2.63	106	Zheng, H	Zheng et al. 2016. mBio.	LZGT00000000	Gillia_Bom_2	1
Gilliamella	Gilliamella mensalis	R-54852 / LMG 29880	Bombus pascuorum	Belgium: Ghent	2.28	46	Praet, J.	Praet et al. 2017. Syst Appl Microbiol.	FMWR00000000	Gillia_Bom_3	1
Gilliamella	Gilliamella bombicola	R-53248 / LMG 28359	Bombus pascuorum	Belgium: Ghent	2.32	34	Praet, J.	Praet et al. 2017. Syst Appl Microbiol.	FMAQ00000000	Gillia_Bom_4	1
Gilliamella	Gilliamella intestini	R-53144 / LMG 28358	Bombus lapidarius	Belgium: Ghent	2.52	123	Praet, J.	Praet et al. 2017. Syst Appl Microbiol.	FMBA00000000	Gillia_Bom_5	1
Gilliamella	Gilliamella apicola	Choc5-1	Bombus impatiens	USA: New Haven, CT	2.63	125	Zheng, H	Zheng et al. 2016. mBio.	LZHH00000000	Gillia_Bom_6	1
Gilliamella	Gilliamella apicola	Choc3-5	Bombus impatiens	USA: New Haven, CT	2.19	89	Zheng, H	Zheng et al. 2016. mBio.	LZHF00000000	Gillia_Bom_7	0
Gilliamella	Gilliamella apicola	Choc4-2	Bombus impatiens	USA: New Haven, CT	2.55	77	Zheng, H	Zheng et al. 2016. mBio.	LZHG00000000	Gillia_Bom_7	0
Gilliamella	Gilliamella apicola	Choc6-1	Bombus impatiens	USA: New Haven, CT	2.18	68	Zheng, H	Zheng et al. 2016. mBio.	LZHI00000000	Gillia_Bom_7	0
Gilliamella	Gilliamella apicola	wkB11	Bombus bimaculatus	USA: West Haven, CT	2.26	170	Kwong, WK	Kwong et al. 2015. PNAS.	JFON00000000	Gillia_Bom_7	0
Gilliamella	Gilliamella apicola	wkB18	Bombus vagans	USA: New Haven, CT	2.37	113	Zheng, H	Zheng et al. 2016. mBio.	LZHM00000000	Gillia_Bom_7	1
Gilliamella	Gilliamella apicola	Bif1-4	Bombus bifarius	USA: Logan, Utah	2.55	98	Zheng, H	Zheng et al. 2016. mBio.	LZHC00000000	Gillia_Bom_8	0
Gilliamella	Gilliamella apicola	Bim1-2	Bombus bimaculatus	USA: New Haven, CT	2.54	107	Zheng, H	Zheng et al. 2016. mBio.	LZHD00000000	Gillia_Bom_8	0
Gilliamella	Gilliamella apicola	Bim3-2	Bombus bimaculatus	USA: New Haven, CT	2.59	177	Zheng, H	Zheng et al. 2016. mBio.	LZHE00000000	Gillia_Bom_8	0
Gilliamella	Gilliamella apicola	GillExp13	Bombus impatiens	USA: New Haven, CT	2.39	163	Zheng, H	Zheng et al. 2016. mBio.	LZHJ00000000	Gillia_Bom_8	0
Gilliamella	Gilliamella apicola	Gris1-4	Bombus griseocollis	USA: New Haven, CT	2.36	90	Zheng, H	Zheng et al. 2016. mBio.	LZHA00000000	Gillia_Bom_8	0
Gilliamella	Gilliamella apicola	Gris3-2	Bombus griseocollis	USA: New Haven, CT	2.55	89	Zheng, H	Zheng et al. 2016. mBio.	LZHB00000000	Gillia_Bom_8	0
Gilliamella	Gilliamella apicola	Imp1-1	Bombus impatiens	USA: New Haven, CT	2.36	141	Zheng, H	Zheng et al. 2016. mBio.	LZHK00000000	Gillia_Bom_8	0
Gilliamella	Gilliamella apicola	Imp1-6	Bombus impatiens	USA: New Haven, CT	2.27	91	Zheng, H	Zheng et al. 2016. mBio.	LZHL00000000	Gillia_Bom_8	0
Gilliamella	Gilliamella apicola	Occ3-1	Bombus occidentalis	USA: Logan, Utah	2.23	36	Zheng, H	Zheng et al. 2016. mBio.	LZHQ00000000	Gillia_Bom_8	0
Gilliamella	Gilliamella apicola	Occ4-3	Bombus occidentalis	USA: Logan, Utah	2.69	124	Zheng, H	Zheng et al. 2016. mBio.	LZHR00000000	Gillia_Bom_8	0
Gilliamella	Gilliamella bombi	R-54662 / LMG 29879	Bombus terrestris	Belgium: Ghent	2.62	161	Praet, J.	Praet et al. 2017. Syst Appl Microbiol.	FMWS00000000	Gillia_Bom_8	0
Gilliamella	Gilliamella apicola	wkB30	Bombus vagans	USA: West Haven, CT	2.32	145	Kwong, WK	Kwong et al. 2015. PNAS.	JFZX00000000	Gillia_Bom_8	1
Gilliamella	Gilliamella apicola	Fer1-1	Bombus fervidus	USA: Logan, Utah	2.74	118	Zheng, H	Zheng et al. 2016. mBio.	LZGX00000000	Gillia_Bom_9	0
Gilliamella	Gilliamella apicola	Fer2-1	Bombus fervidus	USA: Logan, Utah	2.61	207	Zheng, H	Zheng et al. 2016. mBio.	LZGY00000000	Gillia_Bom_9	0
Gilliamella	Gilliamella apicola	Fer4-1	Bombus fervidus	USA: Logan, Utah	2.52	360	Zheng, H	Zheng et al. 2016. mBio.	LZGZ00000000	Gillia_Bom_9	0
Gilliamella	Gilliamella apicola	HK2	Bombus pensylvanicus	USA: Austin, TX	2.84	117	Zheng, H	Zheng et al. 2016. mBio.	LZGV00000000	Gillia_Bom_9	0
Gilliamella	Gilliamella apicola	HK7	Bombus pensylvanicus	USA: Austin, TX	2.83	137	Zheng, H	Zheng et al. 2016. mBio.	LZGU00000000	Gillia_Bom_9	0
Gilliamella	Gilliamella apicola	Nev3-1	Bombus nevadensis	USA: Logan, Utah	2.86	93	Zheng, H	Zheng et al. 2016. mBio.	LZHN00000000	Gillia_Bom_9	0
Gilliamella	Gilliamella apicola	Nev5-1	Bombus nevadensis	USA: Logan, Utah	2.71	94	Zheng, H	Zheng et al. 2016. mBio.	LZHO00000000	Gillia_Bom_9	0
Gilliamella	Gilliamella apicola	Nev6-6	Bombus nevadensis	USA: Logan, Utah	2.69	103	Zheng, H	Zheng et al. 2016. mBio.	LZHP00000000	Gillia_Bom_9	0
Gilliamella	Gilliamella apicola	WF3-4	Bombus pensylvanicus	USA: Austin, TX	2.85	61	Zheng, H	Zheng et al. 2016. mBio.	LZGW00000000	Gillia_Bom_9	1
Lactobacillus	Lactobacillus apinorum	Fhon13	Apis mellifera	Sweden: Jonstorp	1.46	33	Tamarit,D.	Tamarit et al. 2015. Genome Biol Evol.	JXCT00000000	Lac_apin_Amel_Fhon13	1
Lactobacillus Firm-4	Lactobacillus mellifer	Bin4	Apis mellifera	Sweden: Jonstorp	1.815	28	Ellegaard, KM	Ellegaard et al. 2015. BMC Genomics.	JXJQ00000000	Lac_Firm4_1	1
Lactobacillus Firm-4	Lactobacillus mellis	Hon2	Apis mellifera	Sweden: Jonstorp	1.81	17	Ellegaard, KM	Ellegaard et al. 2015. BMC Genomics.	JXBZ00000000	Lac_Firm4_2	1
Lactobacillus Firm-5	Lactobacillus	B4015	Apis cerana	China:Changqing National Nature Reserve, Yang County, Hanzhong , Shaanxi	2.37	22		This study	JAFNOY000000000	Lac_Firm5_Acer	1
Lactobacillus Firm-5	Lactobacillus	B4005	Apis cerana	China:Caoba Town, Mengzi County, Honghe Prefecture, Yunnan	2.24	16		This study	JAFNOZ000000000	Lac_Firm5_Acer	0
Lactobacillus Firm-5	Lactobacillus	B4007	Apis cerana	China:Caoba Town, Mengzi County, Honghe Prefecture, Yunnan	1.88	9		This study	JAFNPA000000000	Lac_Firm5_Acer	0
Lactobacillus Firm-5	Lactobacillus	B4010	Apis cerana	China:Changqing National Nature Reserve, Yang County, Hanzhong , Shaanxi	2.36	42		This study	JAFNPB000000000	Lac_Firm5_Acer	0
Lactobacillus Firm-5	Lactobacillus	B4012	Apis cerana	China:Changqing National Nature Reserve, Yang County, Hanzhong , Shaanxi	2.36	23		This study	JAFNPC000000000	Lac_Firm5_Acer	0
Lactobacillus Firm-5	Lactobacillus	B4026	Apis cerana	China:Heyin Town, Guide County, Hainan Tibetan Autonomous Prefecture, Qinghai	2.19	25		This study	JAFNPD000000000	Lac_Firm5_Acer	0
Lactobacillus Firm-5	Lactobacillus apis	ESL0185	Apis mellifera	Switzerland: Lausanne	1.6831	1	Ellegaard,K.M.	Ellegaard et al. 2018. Microbiology Resource Announcements	NZ_CP029476	Lac_Firm5_Amel_1	0
Lactobacillus Firm-5	Lactobacillus apis	Hma11	Apis mellifera	Sweden: Jonstorp	1.717	16	Ellegaard, KM	Ellegaard et al. 2015. BMC Genomics.	JXLG00000000	Lac_Firm5_Amel_1	0
Lactobacillus Firm-5	Lactobacillus apis	LMG 26964	Apis mellifera L.	Czech Republic	1.58865	74	Killer, J	Killer et al. 2014. International Journal of Systematic and Evolutionary Microbiology	NZ_PDKP00000000	Lac_Firm5_Amel_1	0
Lactobacillus Firm-5	Lactobacillus sp.	ESL0263	Apis mellifera	Switzerland: Lausanne	1.82233	12	Ellegaard,K.M.	Ellegaard et al. 2019, Melecular Ecology	NZ_REHL00000000	Lac_Firm5_Amel_1	1
Lactobacillus Firm-5	Lactobacillus apis	R-53131	Apis mellifera	NA	1.682	19	Whitman, W.B.	Whitman et al. 2015. Standards in Genomic Sciences	FMAN00000000	Lac_Firm5_Amel_1	0
Lactobacillus Firm-5	Lactobacillus sp.	wkB10	Apis mellifera	USA: West Haven, CT	2.084	32	Kwong, WK	Kwong et al. 2014. Genome Announc.	JRJB00000000	Lac_Firm5_Amel_2	1
Lactobacillus Firm-5	Lactobacillus kimbladii	Hma2	Apis mellifera	Sweden: Jonstorp	2.186	40	Ellegaard, KM	Ellegaard et al. 2015. BMC Genomics.	JXLH00000000	Lac_Firm5_Amel_3	1
Lactobacillus Firm-5	Lactobacillus kullabergensis	Biut2	Apis mellifera	Sweden: Jonstorp	2.118	37	Ellegaard, KM	Ellegaard et al. 2015. BMC Genomics.	JXBY00000000	Lac_Firm5_Amel_4	0
Lactobacillus Firm-5	Lactobacillus kullabergensis	ESL0186	Apis mellifera	Switzerland: Lausanne	2.01894	1	Ellegaard,K.M.	Ellegaard et al. 2018. Microbiology Resource Announcements	NZ_CP029477	Lac_Firm5_Amel_4	0
Lactobacillus Firm-5	Lactobacillus sp.	ESL0261	Apis mellifera	Switzerland: Lausanne	2.10693	17	Ellegaard,K.M., Brochet,S., Bonilla-Rosso,G., Emery,O., Glover,N.,Hadadi,N., Jaron,K.S., Van Der Meer,J.R., Sentchilo,V., Tagini,F.,Sage Class,S. and Engel,P.	Genomic changes underlying host specialization in the bee gut symbiont Lactobacillus Firm17	NZ_REHN00000000	Lac_Firm5_Amel_4	1
Lactobacillus Firm-5	Lactobacillus melliventris	ESL0184	Apis mellifera	Switzerland: Lausanne	2.03618	4	Ellegaard,K.M.	Ellegaard et al. 2018. Microbiology Resource Announcements	NZ_QGLG00000000	Lac_Firm5_Amel_5	0
Lactobacillus Firm-5	Lactobacillus sp.	ESL0259	Apis mellifera	Switzerland: Lausanne	1.8223	18	Ellegaard,K.M., Brochet,S., Bonilla-Rosso,G., Emery,O., Glover,N.,Hadadi,N., Jaron,K.S., Van Der Meer,J.R., Sentchilo,V., Tagini,F.,Sage Class,S. and Engel,P.	Genomic changes underlying host specialization in the bee gut symbiont Lactobacillus Firm15	NZ_REHP00000000	Lac_Firm5_Amel_5	0
Lactobacillus Firm-5	Lactobacillus melliventris	Hma8	Apis mellifera	Sweden: Jonstorp	2.116	23	Ellegaard, KM	Ellegaard et al. 2015. BMC Genomics.	JXLI00000000	Lac_Firm5_Amel_5	0
Lactobacillus Firm-5	Lactobacillus sp.	ESL0260	Apis mellifera	Switzerland: Lausanne	1.92545	22	Ellegaard,K.M., Brochet,S., Bonilla-Rosso,G., Emery,O., Glover,N.,Hadadi,N., Jaron,K.S., Van Der Meer,J.R., Sentchilo,V., Tagini,F.,Sage Class,S. and Engel,P.	Genomic changes underlying host specialization in the bee gut symbiont Lactobacillus Firm16	NZ_REHO00000000	Lac_Firm5_Amel_5	1
Lactobacillus Firm-5	Lactobacillus helsingborgensis	Bma5	Apis mellifera	Sweden: Jonstorp	2.02	28	Ellegaard, KM	Ellegaard et al. 2015. BMC Genomics.	JXJR00000000	Lac_Firm5_Amel_6	0
Lactobacillus Firm-5	Lactobacillus helsingborgensis	ESL0183	Apis mellifera	Switzerland: Lausanne	1.86723	2	Ellegaard,K.M.		NZ_CP029544	Lac_Firm5_Amel_6	0
Lactobacillus Firm-5	Lactobacillus sp.	wkB8	Apis mellifera	USA: West Haven, CT	1.932	Complete	Kwong, WK	Kwong et al. 2014. Genome Announc.	CP009531	Lac_Firm5_Amel_6	0
Lactobacillus Firm-5	Lactobacillus sp.	ESL0262	Apis mellifera	Switzerland: Lausanne	1.866	15	Ellegaard,K.M., Brochet,S., Bonilla-Rosso,G., Emery,O., Glover,N.,Hadadi,N., Jaron,K.S., Van Der Meer,J.R., Sentchilo,V., Tagini,F.,Sage Class,S. and Engel,P.	Genomic changes underlying host specialization in the bee gut symbiont Lactobacillus Firm18	NZ_REHM00000000	Lac_Firm5_Amel_6	1
Lactobacillus Firm-5	Lactobacillus sp.	ESL0228	Bombus bohemicus	Switzerland: Le Moleson region, Fribourg	1.63441	17	Ellegaard,K.M., Brochet,S., Bonilla-Rosso,G., Emery,O., Glover,N.,Hadadi,N., Jaron,K.S., Van Der Meer,J.R., Sentchilo,V., Tagini,F.,Sage Class,S. and Engel,P.	Genomic changes underlying host specialization in the bee gut symbiont Lactobacillus Firm6	NZ_REHJ00000000	Lac_Firm5_Bom_1	0
Lactobacillus Firm-5	Lactobacillus sp.	ESL0245	Bombus bohemicus	Switzerland: Le Moleson region, Fribourg	1.69295	22	Ellegaard,K.M., Brochet,S., Bonilla-Rosso,G., Emery,O., Glover,N.,Hadadi,N., Jaron,K.S., Van Der Meer,J.R., Sentchilo,V., Tagini,F.,Sage Class,S. and Engel,P.	Genomic changes underlying host specialization in the bee gut symbiont Lactobacillus Firm12	NZ_REHD00000000	Lac_Firm5_Bom_1	0
Lactobacillus Firm-5	Lactobacillus sp.	ESL0246	Bombus bohemicus	Switzerland: Le Moleson region, Fribourg	1.63279	21	Ellegaard,K.M., Brochet,S., Bonilla-Rosso,G., Emery,O., Glover,N.,Hadadi,N., Jaron,K.S., Van Der Meer,J.R., Sentchilo,V., Tagini,F.,Sage Class,S. and Engel,P.	Genomic changes underlying host specialization in the bee gut symbiont Lactobacillus Firm13	NZ_REHC00000000	Lac_Firm5_Bom_1	0
Lactobacillus Firm-5	Lactobacillus sp.	ESL0247	Bombus bohemicus	Switzerland: Le Moleson region, Fribourg	1.63053	21	Ellegaard,K.M., Brochet,S., Bonilla-Rosso,G., Emery,O., Glover,N.,Hadadi,N., Jaron,K.S., Van Der Meer,J.R., Sentchilo,V., Tagini,F.,Sage Class,S. and Engel,P.	Genomic changes underlying host specialization in the bee gut symbiont Lactobacillus Firm14	NZ_REHB00000000	Lac_Firm5_Bom_1	1
Lactobacillus Firm-5	Lactobacillus bombicola	H70-3	Bombus	Belgium: Ghent	1.67144	29	Wang,C., Huang,Y., Li,L., Guo,J., Wu,Z., Deng,Y., Dai,L. and Ma,S	Wang et al., Int J Syst Evol Microbiol 2018	NZ_NPNG00000000	Lac_Firm5_Bom_2	0
Lactobacillus Firm-5	Lactobacillus bombicola	R-53102	NA	NA	1.67591	20	NA	NA	NZ_FOMN00000000	Lac_Firm5_Bom_2	0
Lactobacillus Firm-5	Lactobacillus sp.	ESL0225	Bombus pascuorum	Switzerland: Le Moleson region, Fribourg	1.69768	14	Ellegaard,K.M., Brochet,S., Bonilla-Rosso,G., Emery,O., Glover,N.,Hadadi,N., Jaron,K.S., Van Der Meer,J.R., Sentchilo,V., Tagini,F.,Sage Class,S. and Engel,P.	Genomic changes underlying host specialization in the bee gut symbiont Lactobacillus Firm5	NZ_REHK00000000	Lac_Firm5_Bom_2	0
Lactobacillus Firm-5	Lactobacillus sp.	ESL0230	Bombus pascuorum	Switzerland: Le Moleson region, Fribourg	1.68632	11	Ellegaard,K.M., Brochet,S., Bonilla-Rosso,G., Emery,O., Glover,N.,Hadadi,N., Jaron,K.S., Van Der Meer,J.R., Sentchilo,V., Tagini,F.,Sage Class,S. and Engel,P.	Genomic changes underlying host specialization in the bee gut symbiont Lactobacillus Firm7	NZ_REHI00000000	Lac_Firm5_Bom_2	0
Lactobacillus Firm-5	Lactobacillus sp.	ESL0234	Bombus pascuorum	Switzerland: Le Moleson region, Fribourg	1.68983	24	Ellegaard,K.M., Brochet,S., Bonilla-Rosso,G., Emery,O., Glover,N.,Hadadi,N., Jaron,K.S., Van Der Meer,J.R., Sentchilo,V., Tagini,F.,Sage Class,S. and Engel,P.	Genomic changes underlying host specialization in the bee gut symbiont Lactobacillus Firm9	NZ_REHG00000000	Lac_Firm5_Bom_2	0
Lactobacillus Firm-5	Lactobacillus sp.	ESL0236	Bombus pascuorum	Switzerland: Le Moleson region, Fribourg	1.69066	24	Ellegaard,K.M., Brochet,S., Bonilla-Rosso,G., Emery,O., Glover,N.,Hadadi,N., Jaron,K.S., Van Der Meer,J.R., Sentchilo,V., Tagini,F.,Sage Class,S. and Engel,P.	Genomic changes underlying host specialization in the bee gut symbiont Lactobacillus Firm10	NZ_REHF00000000	Lac_Firm5_Bom_2	0
Lactobacillus Firm-5	Lactobacillus sp.	ESL0237	Bombus pascuorum	Switzerland: Le Moleson region, Fribourg	1.69213	23	Ellegaard,K.M., Brochet,S., Bonilla-Rosso,G., Emery,O., Glover,N.,Hadadi,N., Jaron,K.S., Van Der Meer,J.R., Sentchilo,V., Tagini,F.,Sage Class,S. and Engel,P.	Genomic changes underlying host specialization in the bee gut symbiont Lactobacillus Firm11	NZ_REHE00000000	Lac_Firm5_Bom_2	0
Lactobacillus Firm-5	Lactobacillus sp.	ESL0233	Bombus terrestris	Switzerland: Lausanne	1.65455	13	Ellegaard,K.M., Brochet,S., Bonilla-Rosso,G., Emery,O., Glover,N.,Hadadi,N., Jaron,K.S., Van Der Meer,J.R., Sentchilo,V., Tagini,F.,Sage Class,S. and Engel,P.	Genomic changes underlying host specialization in the bee gut symbiont Lactobacillus Firm8	NZ_REHH00000000	Lac_Firm5_Bom_2	1
Lactobacillus	Lactobacillus kunkeei	AR114	Apis mellifera	Norway	1.551	21	Rangberg, A	Porcellato et al. 2015. Genome Announc.	JPYX00000000	Lac_kunkeei_1	0
Lactobacillus	Lactobacillus kunkeei	EFB6	Apis mellifera	Germany: Bavaria	1.566	55	Djukic, M	Djukic et al. 2015. Stand Genomic Sci.	AZBY00000000	Lac_kunkeei_1	0
Lactobacillus	Lactobacillus kunkeei	FF30-6	Apis mellifera	NA	1.58	26	Maeno, S	Maeno et al. 2016. Syst Appl Microbiol.	BDDX00000000	Lac_kunkeei_1	0
Lactobacillus	Lactobacillus kunkeei	Fhon2	Apis mellifera	Sweden: Jonstorp	1.6	55	Tamarit, D	Tamarit et al. 2015. Genome Biol Evol.	JXCU00000000	Lac_kunkeei_1	0
Lactobacillus	Lactobacillus kunkeei	LAan	Apis andreniformis	Malaysia: Borneo	1.554	24	Tamarit, D	Tamarit et al. 2015. Genome Biol Evol.	JXCV00000000	Lac_kunkeei_1	0
Lactobacillus	Lactobacillus kunkeei	LAce	Apis cerana	Malaysia: Borneo	1.525	8	Tamarit, D	Tamarit et al. 2015. Genome Biol Evol.	JXCW00000000	Lac_kunkeei_1	0
Lactobacillus	Lactobacillus kunkeei	LAfl	Apis florea	Thailand	1.567	14	Tamarit, D	Tamarit et al. 2015. Genome Biol Evol.	JXCX00000000	Lac_kunkeei_1	0
Lactobacillus	Lactobacillus kunkeei	LAko	Apis koschevnikovi	Malaysia: Borneo	1.552	7	Tamarit, D	Tamarit et al. 2015. Genome Biol Evol.	JXCY00000000	Lac_kunkeei_1	0
Lactobacillus	Lactobacillus kunkeei	LAla	Apis laboriosa	Nepal	1.569	47	Tamarit, D	Tamarit et al. 2015. Genome Biol Evol.	JXCZ00000000	Lac_kunkeei_1	0
Lactobacillus	Lactobacillus kunkeei	LAni	Apis nigrocincta	Indonesia	1.49	8	Tamarit, D	Tamarit et al. 2015. Genome Biol Evol.	JXDA00000000	Lac_kunkeei_1	0
Lactobacillus	Lactobacillus kunkeei	LAnu	Apis nuluensis	Malaysia: Borneo	1.576	16	Tamarit, D	Tamarit et al. 2015. Genome Biol Evol.	JXDD00000000	Lac_kunkeei_1	0
Lactobacillus	Lactobacillus kunkeei	LMbe	Melipona beecheii	Mexico	1.478	18	Tamarit, D	Tamarit et al. 2015. Genome Biol Evol.	JXDE00000000	Lac_kunkeei_1	0
Lactobacillus	Lactobacillus kunkeei	LMbo	Meliponula bocandei	Kenya	1.56	31	Tamarit, D	Tamarit et al. 2015. Genome Biol Evol.	JXDF00000000	Lac_kunkeei_1	0
Lactobacillus	Lactobacillus kunkeei	MP2	Apis mellifera	Chile: María Pinto, Melipilla	1.614	Complete	Asenjo, F	Asenjo et al. 2016. PeerJ.	CP012920	Lac_kunkeei_1	0
Lactobacillus	Lactobacillus kunkeei	B3795	Apis cerana	China:Caoba Town, Mengzi County, Honghe Prefecture, Yunnan	1.55	15		This study	JAFNPE000000000	Lac_kunkeei_1	1
Lactobacillus	Lactobacillus kunkeei	LAdo	Apis dorsata	Malaysia: Borneo	1.406	9	Tamarit, D	Tamarit et al. 2015. Genome Biol Evol.	JXDC00000000	Lac_kunkeei_2	1
Melissococcus	Melissococcus plutonius	S1	EFB-infected honey bee colony	NA	2.07386	Complete	Djukic,M., Poehlein,A. and Daniel,R		NZ_CP006683	Melissococcus_plutonius	1
Melissococcus	Melissococcus plutonius	21.1	EFB infected honey bee larva	Switzerland	2.07732	8	Djukic, M	Djukic et al. 2018. Genes.	NZ_JSAY00000000	Melissococcus_plutonius	0
Melissococcus	Melissococcus plutonius	49.3	EFB infected honey bee larva	Switzerland	2.07593	9	Djukic, M	Djukic et al. 2018. Genes.	NZ_JSBA00000000	Melissococcus_plutonius	0
Melissococcus	Melissococcus plutonius	60	EFB infected honey bee larva	Switzerland	2.07252	13	Djukic, M	Djukic et al. 2018. Genes.	NZ_JSBE00000000	Melissococcus_plutonius	0
Melissococcus	Melissococcus plutonius	82	EFB infected honey bee larva	Switzerland	2.0476	14	Djukic, M	Djukic et al. 2018. Genes.	NZ_JSBF00000000	Melissococcus_plutonius	0
Melissococcus	Melissococcus plutonius	90	EFB infected honey bee larva	Switzerland	2.06686	15	Djukic, M	Djukic et al. 2018. Genes.	NZ_JSAZ00000000	Melissococcus_plutonius	0
Melissococcus	Melissococcus plutonius	119	EFB infected honey bee larva	Switzerland	2.03983	17	Djukic, M	Djukic et al. 2018. Genes.	NZ_JSBB00000000	Melissococcus_plutonius	0
Melissococcus	Melissococcus plutonius	764-5B	EFB infected honey bee larva	Norway	2.04585	15	Djukic, M	Djukic et al. 2018. Genes.	NZ_JSAV00000000	Melissococcus_plutonius	0
Melissococcus	Melissococcus plutonius	765-6B	EFB infected honey bee larva	Norway	2.02134	10	Djukic, M	Djukic et al. 2018. Genes.	NZ_JSAX00000000	Melissococcus_plutonius	0
Melissococcus	Melissococcus plutonius	ATCC 35311	Honey bee	Japan	2.06873	Complete	Bailey,L	Bailey et al. 1981. Journal of Applied Baceriology	NC_015516	Melissococcus_plutonius	0
Melissococcus	Melissococcus plutonius	B5	EFB infected honey bee larva	Switzerland	2.10114	6	Djukic, M	Djukic et al. 2018. Genes.	JSAW01000002	Melissococcus_plutonius	0
Melissococcus	Melissococcus plutonius	DAT561	Apis mellifera	Japan	2.04525	Complete	Djukic,M., Poehlein,A. and Daniel,R.		NC_016938	Melissococcus_plutonius	0
Melissococcus	Melissococcus plutonius	H6	EFB infected honey bee larva	Switzerland	2.07551	11	Djukic, M	Djukic et al. 2018. Genes.	NZ_JSBC00000000	Melissococcus_plutonius	0
Melissococcus	Melissococcus plutonius	L9	EFB infected honey bee larva	Switzerland	2.05895	11	Djukic, M	Djukic et al. 2018. Genes.	NZ_JSBD00000000	Melissococcus_plutonius	0
Paenibacillus	Paenibacillus larvae subsp. larvae	Eric_III / DSM 16252	Apis mellifera	USA	4.70198	Complete	Genersch, E.	Genersch et al. 2006. Evol. Microbiol.	NZ_CP019655	Paenibacillus_larvae	1
Paenibacillus	Paenibacillus larvae subsp. pulvifaciens	ATCC 13537	Apis mellifera	Germany:Berlin	4.5207	Complete	Dingman, D.W.	Dingman. 2017. Genome Announcement	NZ_CP019794	Paenibacillus_larvae	0
Paenibacillus	Paenibacillus larvae subsp. larvae	ATCC 9545	Apis mellifera	Mexico: Mexico City	4.28995	Complete	Dingman, D.W.	Dingman. 2017. Genome Announcement	NZ_CP019687	Paenibacillus_larvae	0
Paenibacillus	Paenibacillus larvae subsp. Larvae	B-3650	Apis mellifera	NA	4.35238	353	Dingman, D.W.	Dingman. 2012. Journal of Invertebrate Pathology journal	NZ_ADZY00000000	Paenibacillus_larvae	0
Paenibacillus	Paenibacillus larvae subsp. Larvae	BRL-230010	Apis mellifera	USA: Berkeley, CA	4.03319	362	Qin, X.	Qin. 2006. Inset Molecular Biology	NZ_AARF00000000	Paenibacillus_larvae	0
Paenibacillus	Paenibacillus larvae subsp. pulvifaciens	CCM 38	Apis mellifera	NA	4.44421	Complete	Dingman, D.W.	Dingman. 2017. Genome Announcement	CP020327	Paenibacillus_larvae	0
Paenibacillus	Paenibacillus larvae subsp. Larvae	DSM 25430	Apis mellifera	Germany:Berlin	4.05601	Complete	Djukic, M.	Djukic et al. 2014. PLOS ONE	NZ_CP019652	Paenibacillus_larvae	0
Paenibacillus	Paenibacillus larvae subsp. larvae	DSM 25719	Apis mellifera	Germany	4.57959	8	Djukic, M.	Djukic et al. 2014. PLOS ONE	NZ_ADFW00000000	Paenibacillus_larvae	0
Paenibacillus	Paenibacillus larvae subsp. larvae	ERIC_I	Apis mellifera	USA	4.28895	Complete	NA	NA	CP019651	Paenibacillus_larvae	0
Paenibacillus	Paenibacillus larvae subsp. larvae	Eric_IV / DSM 16247	Apis mellifera	NA	4.37817	Complete	Genersch, E.	Genersch et al. 2006. Evol. Microbiol.	CP019659	Paenibacillus_larvae	0
Paenibacillus	Paenibacillus larvae	MEX14	Apis mellifera	Mexico: Mexico	4.18511	139	Rosa,D	Rosa et al. 2015. Genome Announcements	NZ_LAWY00000000	Paenibacillus_larvae	0
Paenibacillus	Paenibacillus larvae subsp. pulvifaciens	SAG 10367	Apis mellifera	Chile	4.79487	Complete	Dingman, D.W.	Dingman. 2017. Genome Announcement	NZ_CP020557	Paenibacillus_larvae	0
Schmidhempelia	Candidatus Schmidhempelia bombi	Bimp	Bombus impatiens	Canada: Leamington, Ontario	1.9985	79	Martinson,VG	Martinson et al. 2014. Appl Environ Microbiol.	AWGA00000000	Schmidhempelia	1
Snodgrassella	Snodgrassella	B3882	Apis cerana	China:Heyin Town, Guide County, Hainan Tibetan Autonomous Prefecture, Qinghai	2.51	16		This study	JAFNPF000000000	Snod_Acer_1	1
Snodgrassella	Snodgrassella	B3088	Apis cerana	China:Guanba Village, Mupi Tibetan Township, Pingwu County, Mianyang , Sichuan	2.44	39		This study	JAFNPG000000000	Snod_Acer_Aand_Aflo_1	0
Snodgrassella	Snodgrassella	B3800	Apis cerana	China:Caoba Town, Mengzi County, Honghe Prefecture, Yunnan	2.23	21		This study	JAFNPH000000000	Snod_Acer_Aand_Aflo_1	1
Snodgrassella	Snodgrassella	B3837	Apis cerana	China:Changqing National Nature Reserve, Yang County, Hanzhong , Shaanxi	2.04	33		This study	JAFNPI000000000	Snod_Acer_Aand_Aflo_1	0
Snodgrassella	Snodgrassella alvi	wkB237A	Apis andreniformis	Singapore: Hort Park	2.32	21	Margeret, S	Margeret et al. 2017 mBio	MEIM00000000	Snod_Acer_Aand_Aflo_1	0
Snodgrassella	Snodgrassella alvi	wkB273	Apis florea	Singapore: Clementi Park	2.32	31	Margeret, S	Margeret et al. 2017 mBio	MEIL00000000	Snod_Acer_Aand_Aflo_1	0
Snodgrassella	Snodgrassella alvi	wkB298B	Apis cerana	Singapore: Hort Park	2.34	42	Margeret, S	Margeret et al. 2017 mBio	MEIK00000000	Snod_Acer_Aand_Aflo_1	0
Snodgrassella	Snodgrassella alvi	O02	Apis mellifera	USA: West Haven, CT	1.6	259	Engel, P	Engel et al. 2014. PLOS Genetics.	JAIL00000000	Snod_Amel_1	1
Snodgrassella	Snodgrassella alvi	A-10-12	Apis mellifera	USA: Arizona	2.5	63	Ludvigsen, J	Ludvigsen et al. 2017. Mol Ecol.	NAGY01000000	Snod_Amel_2	0
Snodgrassella	Snodgrassella alvi	A11	Apis mellifera	USA: Arizona	2.43	122	Ludvigsen, J	Ludvigsen et al. 2017. Mol Ecol.	NAGZ00000000	Snod_Amel_2	0
Snodgrassella	Snodgrassella alvi	A-11-12	Apis mellifera	USA: Arizona	2.5	90	Ludvigsen, J	Ludvigsen et al. 2017. Mol Ecol.	NAHA00000000	Snod_Amel_2	0
Snodgrassella	Snodgrassella alvi	A-1-12	Apis mellifera	USA: Arizona	2.5	58	Ludvigsen, J	Ludvigsen et al. 2017. Mol Ecol.	NAHB00000000	Snod_Amel_2	0
Snodgrassella	Snodgrassella alvi	A12	Apis mellifera	USA: Arizona	2.4	214	Ludvigsen, J	Ludvigsen et al. 2017. Mol Ecol.	NAGX00000000	Snod_Amel_2	0
Snodgrassella	Snodgrassella alvi	A2	Apis mellifera	USA: Arizona	2.43	84	Ludvigsen, J	Ludvigsen et al. 2017. Mol Ecol.	NAHC01000000	Snod_Amel_2	0
Snodgrassella	Snodgrassella alvi	A-2-12	Apis mellifera	USA: Arizona	2.5	75	Ludvigsen, J	Ludvigsen et al. 2017. Mol Ecol.	NAHD01000000	Snod_Amel_2	0
Snodgrassella	Snodgrassella alvi	A3	Apis mellifera	USA: Arizona	2.43	109	Ludvigsen, J	Ludvigsen et al. 2017. Mol Ecol.	NAHE01000000	Snod_Amel_2	0
Snodgrassella	Snodgrassella alvi	A5	Apis mellifera	USA: Arizona	2.43	120	Ludvigsen, J	Ludvigsen et al. 2017. Mol Ecol.	NAHF01000000	Snod_Amel_2	0
Snodgrassella	Snodgrassella alvi	A-5-24	Apis mellifera	USA: Arizona	2.49	172	Ludvigsen, J	Ludvigsen et al. 2017. Mol Ecol.	NAHG01000000	Snod_Amel_2	0
Snodgrassella	Snodgrassella alvi	A-9-24	Apis mellifera	USA: Arizona	2.5	62	Ludvigsen, J	Ludvigsen et al. 2017. Mol Ecol.	NAHH01000000	Snod_Amel_2	0
Snodgrassella	Snodgrassella alvi	Aw-18	Apis mellifera	USA: Arizona	2.5	88	Ludvigsen, J	Ludvigsen et al. 2017. Mol Ecol.	NAGW01000000	Snod_Amel_2	0
Snodgrassella	Snodgrassella alvi	Aw-20	Apis mellifera	USA: Arizona	2.5	65	Ludvigsen, J	Ludvigsen et al. 2017. Mol Ecol.	MVDP01000000	Snod_Amel_2	0
Snodgrassella	Snodgrassella alvi	E1	Apis mellifera	USA: Arizona	2.39	381	Ludvigsen, J	NA	NXEN00000000	Snod_Amel_2	0
Snodgrassella	Snodgrassella alvi	ESL0196	Apis mellifera	Switzerland: Lausanne	2.4463	15	Ellegaard,K.M.		NZ_QGLS00000000	Snod_Amel_2	0
Snodgrassella	Snodgrassella alvi	J21	Apis mellifera	USA: West Haven, CT	2.33	456	Engel, P	Engel et al. 2014. PLOS Genetics.	AVQL00000000	Snod_Amel_2	0
Snodgrassella	Snodgrassella alvi	MS1-3	Apis mellifera	USA: Austin, TX	2.5	93	Margeret, S	Margeret et al. 2017 mBio	MEIX00000000	Snod_Amel_2	0
Snodgrassella	Snodgrassella alvi	N-23	Apis mellifera	Norway: Aas	2.42	128	Ludvigsen, J	Ludvigsen et al. 2017. Mol Ecol.	NAHQ00000000	Snod_Amel_2	0
Snodgrassella	Snodgrassella alvi	N9	Apis mellifera	Norway: Aas	2.4	129	Ludvigsen, J	Ludvigsen et al. 2017. Mol Ecol.	NAHK01000000	Snod_Amel_2	0
Snodgrassella	Snodgrassella alvi	N-S1	Apis mellifera	Norway: Aas	2.42	98	Ludvigsen, J	Ludvigsen et al. 2017. Mol Ecol.	NAHL00000000	Snod_Amel_2	0
Snodgrassella	Snodgrassella alvi	N-S2	Apis mellifera	Norway: Aas	2.42	73	Ludvigsen, J	Ludvigsen et al. 2017. Mol Ecol.	NAHM01000000	Snod_Amel_2	0
Snodgrassella	Snodgrassella alvi	N-S4	Apis mellifera	Norway: Aas	2.42	38	Ludvigsen, J	Ludvigsen et al. 2017. Mol Ecol.	NAHO00000000	Snod_Amel_2	0
Snodgrassella	Snodgrassella alvi	N-S5	Apis mellifera	Norway: Aas	2.42	77	Ludvigsen, J	Ludvigsen et al. 2017. Mol Ecol.	NAHP00000000	Snod_Amel_2	0
Snodgrassella	Snodgrassella alvi	N-W4	Apis mellifera	Norway: Aas	2.42	75	Ludvigsen, J	Ludvigsen et al. 2017. Mol Ecol.	NAHI01000000	Snod_Amel_2	0
Snodgrassella	Snodgrassella alvi	N-W7	Apis mellifera	Norway: Aas	2.42	62	Ludvigsen, J	Ludvigsen et al. 2017. Mol Ecol.	NAHJ01000000	Snod_Amel_2	0
Snodgrassella	Snodgrassella alvi	O11	Apis mellifera	USA: West Haven, CT	1.37	401	Engel, P	Engel et al. 2014. PLOS Genetics.	JAIK00000000	Snod_Amel_2	0
Snodgrassella	Snodgrassella alvi	P14	Apis mellifera	USA: West Haven, CT	1.31	385	Engel, P	Engel et al. 2014. PLOS Genetics.	JACG00000000	Snod_Amel_2	0
Snodgrassella	Snodgrassella alvi	PEB0171	Apis mellifera	USA: West Haven, CT	2.52	77	Margeret, S	Margeret et al. 2017 mBio	MEIV00000000	Snod_Amel_2	0
Snodgrassella	Snodgrassella alvi	PEB0178	Apis mellifera	USA: West Haven, CT	2.52	135	Margeret, S	Margeret et al. 2017 mBio	MEIW00000000	Snod_Amel_2	0
Snodgrassella	Snodgrassella alvi	wkB2	Apis mellifera	USA: Austin, TX	2.53	Complete	Kwong, WK	Kwong et al. 2014. PNAS.	CP007446	Snod_Amel_2	0
Snodgrassella	Snodgrassella alvi	N-S3	Apis mellifera	Norway: Aas	2.46	79	Ludvigsen, J	Ludvigsen et al. 2017. Mol Ecol.	NAHN00000000	Snod_Amel_2	1
Snodgrassella	Snodgrassella alvi	wkB332	Apis mellifera	Malaysia: Genting Highlands	2.49	30	Margeret, S	Margeret et al. 2017 mBio	MEIJ00000000	Snod_Amel_2	0
Snodgrassella	Snodgrassella alvi	wkB339	Apis mellifera	Malaysia: Genting Highlands	2.5	27	Margeret, S	Margeret et al. 2017 mBio	MEII00000000	Snod_Amel_2	0
Snodgrassella	Snodgrassella alvi	wkB9	Apis mellifera	USA: West Haven, CT	2.55	15	Margeret, S	Margeret et al. 2017 mBio	MEIN00000000	Snod_Amel_2	0
Snodgrassella	Snodgrassella alvi	App2-2	Bombus appositus	USA: Logan, Utah	2.48	119	Margeret, S	Margeret et al. 2017 mBio	MDVB00000000	Snod_Bom_1	0
Snodgrassella	Snodgrassella alvi	App6-4	Bombus appositus	USA: Logan, Utah	2.62	108	Margeret, S	Margeret et al. 2017 mBio	MDVD00000000	Snod_Bom_1	0
Snodgrassella	Snodgrassella alvi	App4-8	Bombus appositus	USA: Logan, Utah	2.58	115	Margeret, S	Margeret et al. 2017 mBio	MDVC00000000	Snod_Bom_1	1
Snodgrassella	Snodgrassella alvi	Nev4-2	Bombus nevadensis	USA: Logan, Utah	2.58	90	Margeret, S	Margeret et al. 2017 mBio	MEIR00000000	Snod_Bom_2	0
Snodgrassella	Snodgrassella alvi	Nev3CBA3	Bombus nevadensis	USA: Logan, Utah	2.83	131	Margeret, S	Margeret et al. 2017 mBio	MEIS00000000	Snod_Bom_2	1
Snodgrassella	Snodgrassella alvi	Fer4-2	Bombus fervidus	USA: Logan, Utah	3.04	90	Margeret, S	Margeret et al. 2017 mBio	MDVG00000000	Snod_Bom_3	0
Snodgrassella	Snodgrassella alvi	HK3	Bombus pensylvanicus	USA: Austin, TX	2.61	74	Margeret, S	Margeret et al. 2017 mBio	MEIU00000000	Snod_Bom_3	0
Snodgrassella	Snodgrassella alvi	HK9x	Bombus pensylvanicus	USA: Austin, TX	2.57	110	Margeret, S	Margeret et al. 2017 mBio	MEIT00000000	Snod_Bom_3	0
Snodgrassella	Snodgrassella alvi	wF3-3	Bombus pensylvanicus	USA: Austin, TX	2.6	67	Margeret, S	Margeret et al. 2017 mBio	MEIO00000000	Snod_Bom_3	0
Snodgrassella	Snodgrassella alvi	Pens2-2-5	Bombus pensylvanicus	USA: Austin, TX	2.49	132	Margeret, S	Margeret et al. 2017 mBio	MDUZ00000000	Snod_Bom_3	1
Snodgrassella	Snodgrassella alvi	Fer1-2	Bombus fervidus	USA: Logan, Utah	2.44	66	Margeret, S	Margeret et al. 2017 mBio	MDVE00000000	Snod_Bom_4	0
Snodgrassella	Snodgrassella alvi	Fer2-2	Bombus fervidus	USA: Logan, Utah	2.36	53	Margeret, S	Margeret et al. 2017 mBio	MDVF00000000	Snod_Bom_4	0
Snodgrassella	Snodgrassella alvi	Gris1-3	Bombus griseocollis	USA: New Haven, CT	2.44	58	Margeret, S	Margeret et al. 2017 mBio	MDVH00000000	Snod_Bom_4	0
Snodgrassella	Snodgrassella alvi	Gris1-6	Bombus griseocollis	USA: New Haven, CT	2.46	50	Margeret, S	Margeret et al. 2017 mBio	MDVI00000000	Snod_Bom_4	0
Snodgrassella	Snodgrassella alvi	GrIs2-3-4	Bombus griseocollis	USA: New Haven, CT	2.42	62	Margeret, S	Margeret et al. 2017 mBio	MDUY00000000	Snod_Bom_4	0
Snodgrassella	Snodgrassella alvi	Gris3-4	Bombus griseocollis	USA: New Haven, CT	2.45	48	Margeret, S	Margeret et al. 2017 mBio	MDVJ00000000	Snod_Bom_4	0
Snodgrassella	Snodgrassella alvi	Occ4-2	Bombus occidentalis	USA: Logan, Utah	2.49	54	Margeret, S	Margeret et al. 2017 mBio	MEIQ00000000	Snod_Bom_4	0
Snodgrassella	Snodgrassella alvi	Ruf1-X	Bombus rufocinctus	USA	2.76	31	Margeret, S	Margeret et al. 2017 mBio	MEIP00000000	Snod_Bom_4	0
Snodgrassella	Snodgrassella alvi	Snod2-1-5	Bombus impatiens	USA: New Haven, CT	2.36	62	Margeret, S	Margeret et al. 2017 mBio	MDVA00000000	Snod_Bom_4	0
Snodgrassella	Snodgrassella alvi	wkB12	Bombus bimaculatus	USA: West Haven, CT	2.44	159	Kwong. WK	Kwong et al. 2013. PNAS.	JFZW00000000	Snod_Bom_4	0
Snodgrassella	Snodgrassella alvi	wkB29	Bombus vagans	USA: West Haven, CT	2.41	146	Kwong. WK	Kwong et al. 2013. PNAS.	JFZV00000000	Snod_Bom_4	1
Spiroplasma	Spiroplasma melliferum	CH-1	Apis mellifera	China:	1.25684	64	Zha, Guodong	Zha et al. 2018. Current Microbiology	NZ_PHSJ00000000	Spiroplasma_melliferum	0
Spiroplasma	Spiroplasma melliferum	IPMB4A	Apis mellifera	China: Taiwan	1.09885	24	Lo, W-S	Lo et al.2013. BMC Genomics	NZ_AMGI00000000	Spiroplasma_melliferum	0
Spiroplasma	Spiroplasma melliferum	KC3	Apis mellifera	France	1.29794	6	Alexeev, D	Alexeev et al. 2012. Journal ofProteome Research	NZ_AGBZ00000000	Spiroplasma_melliferum	1
