# Supplementary material for: Significant compositional and functional variation reveals the patterns of gut microbiota evolution among the widespread Asian honeybee populations
Source: Front Microbiol. 2022 Sep 2;13:934459. doi: 10.3389/fmicb.2022.934459 (PMC9478171; doi:10.3389/fmicb.2022.934459)
Supplement: Supplementary file 1 [file Data_Sheet_1.zip › supplements_20220812/Supplementary_Table_3_pollen_plant_family_composition.xlsx]

## Sheet: Sheet1
Supplementary Table 3. Pollen composition at the family level in bee gut metagenome
family	B0061	B0070	B0073	B0088	B0091	B0094	B0455	B0496	B0502	B0667	B0670	B0673	B0745	B0748	B0751	B0958	B0961	B0964	B1006	B1009	B1012	B10346	B10348	B10350	B10380	B10382	B10384	B10426	B10428	B10430	B10438	B10440	B10442	B10865	B10867	B10869	B1231	B1233	B1235	B1282	B1284	B1286	B1302	B1304	B1306	B13976	B13984	B13986	B13990
Actinidiaceae	0	0	0	0	0	0	0	0	0	0	0	0	0	0	0	0	3.05344	0	0	0	0	0	0	0	0	0	0	0	0	0	0	0	0	0	0	0	0	0	0	0	0	0	0	0	0	0	0	1.13852	0
Adoxaceae	0	0	0	0	0	1.1976	0	0	0	0	0	0	0	0	0	0	0	0	0	0	0	0	0	0	0	0	0	0	0	0	0	0	0	0	0	0	0	0	0	0	0	0	0	0	0	0	0	0	0
Akaniaceae	0	0	0	0	0	0	0	0	0	0	0	0	0	0	0	0	0	0	0	0	0	0	0	0	0	0	0	0	0	0	0	0	0	0	0	0	0	0	0	0	0	0	0	0	0	0	0	0	0
Amaryllidaceae	0	0	0	0	0	0	0	0	0	0	0	0	0	0	0	0	0	0	3.9604	0	0	0	0	0	0	0	0	0	0	0	0	0	0	0	0	0	0	0	0	0	0	0	0	0	0	0	0	0	0
Amborellaceae	0	0	0	1.23457	0	0	0	0	0	0	0	0	0	0	0	0	0	0	0	0	0	0	0	0	0	0	0	0	0	0	0	0	0	0	0	0	0	0	0	0	0	0	0	0	0	0	0	0	0
Amphorogynaceae	0	0	0	0	1.71674	0	0	0	0	0	0	0	0	0	0	0	0	1.5748	0	0	0	0	0	0	0	0	0	0	0	0	0	0	0	0	0	0	0	0	0	0	0	0	0	0	0	0	0	0	0
Anacardiaceae	0	0	0	0	0	0	0	0	0	0	0	0	0	0	0	0	0	0	0	0	0	53.63	14.6525	56.6434	0	5.32939	0	0	0	0	0	0	0	0	0	0	0	0	0	8.69565	0	0	0	0	0	0	0	0	0
Apiaceae	3.13206	0	0	4.93827	0	1.1976	0	0	0	0	0	0	0	0	0	0	1.52672	0	3.9604	0	0	0	0	0	0	0	0	0	0	0	0	0	0	0	0	0	0	0	0	0	0	0	0	1.18343	0	0	1.20968	0	0
Apocynaceae	0	0	0	0	0	0	0	0	0	0	0	0	0	0	1.44928	0	0	0	0	0	0	0	0	0	0	0	0	0	0	0	0	0	0	0	0	0	0	0	0	0	0	0	0	0	0	0	0	0	0
Aquifoliaceae	0	0	0	3.7037	1.28755	8.38323	0	0	0	0	0	0	0	0	0	0	0	0	0	0	0	0	0	0	0	0	0	0	0	0	0	0	0	0	0	0	0	0	0	0	0	0	0	0	0	0	0	0	0
Araliaceae	6.35023	1.37971	0	0	0	0	0	0	0	0	0	0	0	0	0	0	0	0	1.9802	0	0	0	0	0	0	0	0	0	0	0	0	0	0	0	0	0	0	0	0	0	0	0	0	0	0	0	0	0	0
Arecaceae	0	0	0	0	0	0	0	0	0	0	0	0	0	0	0	0	0	0	0	0	0	0	0	0	0	0	0	5.55556	0	0	0	0	1.13636	0	0	0	0	0	0	0	0	0	0	0	0	0	0	0	0
Aristolochiaceae	0	0	0	1.23457	0	0	0	0	0	0	0	0	0	0	0	0	0	0	0	0	0	0	0	0	0	0	0	0	0	0	0	0	0	0	0	0	0	0	0	0	0	0	0	0	0	0	0	0	0
Asparagaceae	0	0	0	0	0	0	0	0	0	0	0	0	0	0	1.44928	0	0	0	0	0	0	0	0	0	0	0	0	0	0	0	0	0	0	0	0	0	0	5.55556	0	0	0	0	0	0	0	0	0	0	0
Asphodelaceae	0	0	0	0	0	0	0	0	0	0	0	0	0	0	0	0	0	0	0	0	0	0	0	0	0	0	0	0	0	0	0	0	0	0	0	0	0	0	0	0	0	0	0	0	0	0	0	0	0
Asteraceae	5.89818	4.72837	4.97972	0	3.43348	4.79042	8.46501	0	0	25.5319	0	2.8169	4.13907	5.18732	1.44928	10.9486	9.92366	3.93701	17.8218	7.93651	0	4.05933	4.3206	2.0979	3.83587	2.36862	3.2589	33.3333	11.6279	7.38786	0	0	3.40909	2.05479	2.93142	2.80749	69.7415	2.77778	4.29752	0	2.25352	4.46429	27.2727	2.95858	90.0332	4.41176	2.62097	1.89753	2.7027
Berberidaceae	1.70057	1.79649	0	0	0	0	0	0	0	0	4.34783	8.4507	2.2351	2.40719	3.62319	0	0	0	0	0	0	0	0	0	0	0	13.6391	0	0	0	0	0	0	0	0	0	0	0	0	0	0	0	0	0	0	19.8529	2.15054	8.5389	7.63331
Betulaceae	0	0	1.73502	3.7037	0	2.99401	1.3544	0	0	0	6.52174	3.52113	0	0	1.44928	0	0	0	0	0	0	0	0	0	0	0	7.78515	0	0	0	0	0	0	0	0	0	0	0	0	8.69565	0	0	0	2.36686	0	11.7647	2.55376	9.29791	5.51497
Bignoniaceae	0	0	0	0	0	0	0	0	0	0	0	0	0	0	0	0	0	0	0	0	0	0	0	0	0	0	0	0	4.65116	67.81	0	0	0	0	0	0	0	0	0	0	0	0	0	0	0	0	0	0	0
Brassicaceae	0	0	0	0	0	0	0	0	0	0	0	0	0	0	0	0	0	0	0	0	0	0	0	0	93.5289	0	2.71575	0	18.6047	1.58311	0	7.22892	6.81818	57.7626	82.4115	61.2299	0	0	0	0	0	0	0	0	0	0	0	2.27704	0
Campanulaceae	0	0	0	0	0	0	0	0	0	0	0	0	0	0	0	0	0	0	0	0	0	0	0	0	0	0	0	0	0	0	0	0	0	0	0	0	0	0	0	0	0	0	0	0	0	0	0	0	0
Cannabaceae	0	0	0	0	0	0	6.88488	0	0	0	4.34783	0	0	0	0	0	0	0	0	0	0	0	0	0	0	0	0	0	18.6047	0	0	0	1.13636	0	0	0	6.77551	5.55556	2.31405	0	0	0	0	0	0	5.51471	0	0	0
Caprifoliaceae	3.81014	8.02673	0	2.46914	0	0	0	0	0	0	0	0	0	0	0	0	0	0	0	0	0	0	0	0	0	0	0	0	0	0	0	0	0	0	0	0	0	0	0	0	0	0	0	0	0	0	0	0	0
Celastraceae	0	0	0	0	0	0	0	0	0	0	0	0	0	0	0	0	0	0	0	0	0	0	0	0	0	0	0	0	0	0	0	0	0	0	0	0	0	0	0	0	0	0	0	0	0	0	0	0	0
Cercidiphyllaceae	0	0	0	0	0	0	0	0	0	4.25532	0	0	0	0	0	0	0	0	0	0	0	0	0	0	0	0	0	0	0	0	0	0	0	0	0	0	0	0	0	0	0	1.78571	0	0	0	0	0	0	0
Chenopodiaceae	0	0	0	1.23457	0	0	0	0	0	2.12766	0	0	0	0	0	0	0	0	0	0	0	0	0	0	0	0	0	0	0	0	0	0	0	0	0	0	0	0	0	4.34783	0	0	0	0	0	0	0	0	0
Convolvulaceae	0	0	0	0	0	0	0	0	3.40909	0	0	0	0	0	0	0	0	0	0	0	0	0	0	0	0	0	0	0	0	0	0	0	0	0	0	0	0	0	0	0	0	0	0	0	0	0	0	0	0
Cucurbitaceae	0	0	0	0	0	0	0	1.96078	1.13636	0	0	0	0	0	0	0	0	0	0	0	0	0	0	0	0	0	0	5.55556	6.97674	0	0	0	0	0	0	0	0	2.77778	1.32231	0	1.69014	2.67857	0	0	0	0	0	0	0
Cynomoriaceae	0	0	0	0	0	0	0	0	0	0	0	0	0	0	0	0	0	0	0	0	0	0	0	0	0	0	0	0	0	0	0	0	0	0	0	0	0	0	0	0	0	0	0	0	0	0	0	0	0
Dioscoreaceae	0	0	0	0	0	0	0	0	0	12.766	0	0	0	0	2.89855	0	0	0	0	0	0	0	0	0	0	0	0	0	0	0	0	0	0	0	0	0	0	0	0	0	0	0	0	1.18343	0	0	0	0	0
Elaeagnaceae	0	0	0	0	0	0	0	0	0	0	0	0	0	0	0	0	0	0	0	0	0	0	0	0	0	0	0	0	0	0	0	0	0	0	0	0	0	0	0	0	0	0	0	0	0	0	0	0	0
Ericaceae	1.9266	2.99655	0	0	0	0	0	0	0	0	0	0	0	0	0	0	0	0	0	0	0	0	0	0	0	0	0	0	0	0	0	0	0	0	0	0	0	0	0	0	0	0	0	0	0	0	0	0	0
Euphorbiaceae	0	0	0	0	0	0	0	0	0	0	0	0	0	0	0	0	0	0	0	0	0	0	0	0	0	0	0	0	0	0	0	1.20482	1.13636	0	0	31.885	0	5.55556	0	0	0	1.78571	0	0	0	0	0	1.13852	0
Fabaceae	17.3178	27.0121	6.03876	2.46914	27.897	2.99401	6.94131	56.8627	22.7273	0	8.69565	3.52113	9.23013	7.44194	38.4058	3.44502	5.34351	13.7795	16.8317	34.9206	0	31.6159	7.95241	6.43357	1.23801	73.7232	12.7339	0	9.30233	0	45.1713	69.8795	39.7727	23.516	13.3296	1.27005	11.483	22.2222	88.595	17.3913	76.338	35.7143	67.9426	81.0651	5.64784	4.04412	2.88978	2.08729	4.63842
Fagaceae	0	0	0	0	0	0	0	0	0	14.8936	36.9565	16.1972	0	0	7.97101	0	0	0	0	0	0	0	0	0	0	0	22.752	0	0	0	0	0	0	0	0	0	0	0	0	0	0	0	0	0	0	38.6029	3.42742	31.3093	19.6859
Gentianaceae	0	0	0	0	0	0	0	0	0	0	0	0	0	0	0	0	0	0	0	0	0	0	0	0	0	0	0	0	0	0	0	0	0	0	0	0	0	0	0	0	0	0	0	1.18343	0	0	0	0	0
Gesneriaceae	0	0	0	0	0	0	0	0	0	0	0	0	0	0	0	0	0	0	0	0	0	0	0	0	0	0	0	0	0	0	0	0	0	0	0	0	0	0	0	0	0	0	0	0	0	0	0	0	0
Hydrangeaceae	0	0	0	4.93827	0	0	0	3.92157	0	0	0	0	0	0	2.17391	0	0	0	0	1.0582	0	0	0	0	0	0	0	0	0	0	0	0	0	0	0	0	0	0	0	0	0	0	0	0	0	0	21.371	0	0
Icacinaceae	0	0	0	0	0	0	0	0	0	0	0	0	0	0	0	0	0	0	0	0	0	0	0	0	0	0	0	0	0	0	0	0	0	0	0	0	0	0	0	0	0	0	0	0	0	0	0	0	0
Juglandaceae	0	0	0	0	0	0	0	0	0	0	0	0	0	0	0	0	0	0	0	0	0	0	0	0	0	0	0	0	0	0	0	0	0	0	0	0	0	0	0	0	0	1.78571	0	1.18343	0	0	0	0	0
Lamiaceae	0	0	0	0	0	0	0	0	0	0	0	0	0	0	0	0	0	0	0	0	0	0	0	0	0	0	0	0	0	10.0264	0	0	0	0	0	0	1.4966	0	0	0	0	8.92857	0	0	0	1.10294	0	0	0
Lardizabalaceae	3.98235	6.74763	0	0	0	0	0	0	0	0	0	0	0	0	0	0	0	0	0	0	0	0	0	0	0	0	0	0	0	0	0	0	0	0	0	0	0	0	0	0	0	0	0	0	0	0	0	0	0
Lauraceae	4.40211	7.56683	0	2.46914	0	0	0	0	0	0	0	0	1.75911	1.37311	0	0	0	0	0	0	0	0	0	0	0	0	0	0	0	0	0	0	0	0	0	0	0	0	0	0	0	0	0	0	0	0	0	0	0
Lecythidaceae	0	0	0	0	0	0	0	0	2.27273	0	0	0	0	0	0	0	0	0	0	0	0	0	0	0	0	0	0	0	0	0	0	0	0	0	0	0	0	0	0	0	0	0	0	0	0	0	0	0	0
Liliaceae	0	0	0	0	0	0	0	0	0	0	0	0	0	0	0	0	0	0	0	0	0	0	0	0	0	0	0	0	0	0	0	0	0	0	0	0	0	0	0	0	0	0	0	0	0	0	0	0	0
Loranthaceae	0	0	0	0	0	0	0	0	0	0	0	1.40845	0	0	0	2.02926	0	0	0	0	0	0	0	0	0	0	0	0	0	0	0	0	1.13636	0	0	0	0	0	0	0	0	0	0	0	0	0	1.68011	0	0
Lythraceae	0	0	0	0	0	0	0	0	0	0	0	0	0	0	0	4.57763	0	40.9449	0	0	0	0	0	0	0	0	0	0	0	0	0	0	0	0	0	0	2.31293	0	1.4876	17.3913	11.2676	33.0357	0	0	0	0	0	0	0
Magnoliaceae	0	0	0	2.46914	0	0	0	0	2.27273	0	0	0	0	0	0	0	0	0	0	0	0	0	0	0	0	0	0	0	0	0	0	2.40964	6.81818	0	0	0	0	0	0	0	0	0	0	0	0	0	0	0	0
Malpighiaceae	0	0	0	0	0	1.1976	0	0	0	0	0	0	0	0	0	0	0	0	0	0	0	0	0	0	0	0	0	0	0	0	0	0	0	0	0	0	0	0	0	0	0	0	0	0	0	0	0	0	0
Malvaceae	0	0	0	0	0	1.1976	2.25734	1.96078	3.40909	0	0	0	0	0	0	0	0	0	1.9802	0	0	1.9516	56.5435	2.65734	0	0	0	22.2222	0	0	0	0	2.27273	0	0	0	0	0	0	8.69565	0	0	1.19617	0	0	4.41176	0	0	56.3185
Melastomataceae	0	0	0	0	0	0	0	0	0	0	0	0	0	0	0	1.36857	0	0	0	0	0	0	0	0	0	0	0	0	0	0	0	0	0	0	0	0	0	0	0	0	0	0	0	0	0	0	0	0	0
Meliaceae	0	0	0	2.46914	0	0	0	0	0	0	0	0	0	0	0	1.46295	0	0	0	0	0	3.98126	3.06825	7.27273	1.39719	0	0	0	0	0	0	0	0	0	0	0	0	0	0	8.69565	0	0	0	0	0	0	0	0	0
Moraceae	2.04499	3.33429	0	0	1.71674	0	0	0	0	0	0	0	0	0	0	0	0	0	0	0	0	0	0	0	0	0	0	0	0	0	0	0	0	0	0	0	0	0	0	0	0	0	0	0	0	0	0	0	0
Musaceae	0	0	0	0	0	0	0	0	0	0	0	0	0	0	0	0	0	0	0	0	0	0	0	0	0	0	0	0	0	0	0	0	0	0	0	0	0	0	0	0	0	0	0	0	0	0	0	0	0
Myrtaceae	0	0	0	0	0	0	0	0	0	4.25532	2.17391	2.8169	0	0	0	68.6645	6.10687	4.33071	3.9604	0	3.84615	0	0	0	0	0	0	0	0	0	2.49221	0	5.68182	0	0	0	0	11.1111	0	0	0	0	0	0	0	0	0	0	0
Nelumbonaceae	0	0	0	0	0	0	0	0	0	0	0	0	1.38659	1.81387	4.34783	0	0	0	0	0	0	0	0	0	0	0	0	0	0	0	0	0	0	0	0	0	0	0	0	0	0	0	0	0	0	0	0	0	0
Nymphaeaceae	0	0	0	0	0	0	0	0	0	0	0	0	0	0	0	0	0	0	0	0	0	0	0	0	0	0	0	0	0	0	0	0	0	0	0	0	0	2.77778	0	0	0	0	0	0	0	0	0	0	0
Nyssaceae	0	0	0	0	0	0	0	0	0	0	0	0	0	0	0	0	0	0	0	0	0	0	0	0	0	0	0	0	0	0	0	0	0	0	0	0	0	0	0	0	0	0	0	0	0	0	1.81452	0	0
Oleaceae	0	0	0	0	0	1.1976	0	0	0	4.25532	0	0	0	0	0	0	0	0	0	0	0	0	0	0	0	0	0	0	4.65116	3.16623	0	2.40964	9.09091	0	0	0	0	0	0	0	0	0	0	0	0	0	0	0	0
Onagraceae	0	0	0	0	0	0	0	0	0	0	0	0	0	0	0	0	0	0	0	0	0	0	0	0	0	0	0	0	0	0	0	0	0	0	0	0	0	0	0	0	0	0	0	1.18343	0	0	0	0	0
Orchidaceae	0	0	0	0	0	0	0	0	0	0	0	0	1.53146	1.81387	0	0	0	0	0	0	0	0	0	0	0	0	0	0	0	0	0	0	0	0	0	0	0	0	0	0	0	0	0	1.18343	0	0	0	0	0
Orobanchaceae	0	0	0	0	0	0	0	0	0	0	0	0	0	0	0	0	0	0	0	0	0	0	0	0	0	0	0	11.1111	0	1.31926	0	0	0	0	0	0	0	0	0	0	0	0	0	0	0	0	0	0	0
Paeoniaceae	0	0	0	0	0	0	0	0	0	0	0	0	0	0	0	0	0	0	0	0	0	0	0	0	0	0	0	0	0	0	0	0	0	0	0	0	0	0	0	0	3.38028	0	0	0	0	0	0	0	0
Papaveraceae	3.30427	1.45157	0	0	0	0	0	0	0	0	0	0	0	0	0	0	0	0	0	0	0	0	0	0	0	0	0	0	0	0	1.24611	0	0	0	0	0	0	0	0	0	0	0	0	0	0	0	0	0	0
Pentaphylacaceae	0	0	0	0	0	0	0	0	0	0	0	0	0	0	0	0	0	0	0	0	0	0	0	0	0	0	0	0	0	0	0	0	0	0	0	0	0	0	0	0	0	0	0	0	0	0	0	0	0
Phrymaceae	0	0	0	0	0	0	0	0	0	0	0	0	0	0	0	0	0	0	0	0	0	0	0	0	0	0	0	0	0	4.74934	0	0	0	0	0	0	0	0	0	0	0	0	0	0	0	0	0	0	0
Piperaceae	0	0	0	0	0	0	0	0	2.27273	0	0	0	0	0	0	0	0	0	0	0	0	0	0	0	0	0	0	0	0	0	0	0	0	0	0	0	0	0	0	0	0	0	0	0	0	0	0	0	0
Pittosporaceae	3.04596	0	0	0	0	0	0	0	0	0	0	0	0	0	0	0	0	0	0	0	0	0	0	0	0	0	0	0	0	0	0	0	0	0	0	0	0	0	0	0	0	0	0	0	0	0	0	0	0
Poaceae	0	0	0	1.23457	2.57511	2.39521	4.11964	21.5686	7.95455	0	0	1.40845	2.09023	1.84777	0	5.28551	61.8321	26.7717	47.5248	50.7937	84.6154	0	0	0	0	1.18431	0	11.1111	18.6047	0	51.0903	14.4578	6.81818	6.16438	0	1.60428	5.27891	16.6667	1.98347	0	1.40845	3.57143	1.67464	6.50888	0	2.94118	37.3656	40.9867	0
Polygonaceae	0	0	0	0	0	0	0	0	0	0	0	9.15493	0	0	0	0	0	0	0	0	0	0	0	0	0	0	0	0	0	0	0	0	0	0	0	0	0	0	0	0	0	0	0	0	0	0	0	0	0
Primulaceae	0	0	0	0	0	0	0	0	0	0	0	0	0	0	1.44928	0	0	0	0	0	0	0	0	0	0	0	0	0	0	0	0	0	0	0	0	0	0	0	0	0	0	0	0	0	0	0	0	0	0
Proteaceae	0	0	0	0	0	0	0	0	0	0	0	0	0	0	0	0	0	0	0	0	0	0	0	0	0	0	0	0	0	0	0	0	0	0	0	0	0	0	0	0	0	0	0	0	0	0	0	0	0
Ranunculaceae	2.66925	2.60132	0	0	0	1.1976	0	3.92157	0	0	4.34783	14.7887	76.1589	76.8435	21.0145	0	0	0	0	0	0	0	0	0	0	0	0	0	0	0	0	0	1.13636	8.21918	1.32743	1.20321	0	0	0	0	0	0	0	0	0	0	0	0	0
Rhamnaceae	0	0	0	0	0	0	1.693	0	0	4.25532	4.34783	0	0	0	2.89855	0	0	0	0	0	0	0	0	0	0	4.07106	4.4659	0	0	0	0	0	0	0	0	0	0	0	0	0	0	0	0	0	0	0	0	0	0
Rosaceae	40.4155	26.9761	81.9063	34.5679	25.7511	58.6826	68.2844	0	14.7727	17.0213	4.34783	30.9859	1.46937	1.2714	3.62319	2.21803	0	5.51181	0	0	0	0	2.37946	4.47552	0	3.77498	4.4659	0	0	1.18734	0	0	2.27273	2.2831	0	0	1.52381	0	0	8.69565	1.97183	1.78571	0	0	0	4.41176	19.3548	1.32827	3.50621
Rubiaceae	0	0	0	0	0	0	0	0	0	0	0	0	0	0	0	0	0	0	0	0	0	0	0	0	0	0	0	0	0	0	0	0	2.27273	0	0	0	0	0	0	0	0	0	0	0	0	0	0	0	0
Rutaceae	0	0	0	0	0	0	0	0	0	0	0	0	0	0	0	0	0	0	0	0	0	3.43482	0	4.47552	0	0	0	0	0	0	0	0	3.40909	0	0	0	0	0	0	0	0	0	0	0	0	0	0	0	0
Salicaceae	0	0	5.34024	6.17284	32.1888	4.19162	0	1.96078	0	0	0	0	0	0	0	0	0	0	0	1.0582	0	0	0	0	0	0	0	0	0	0	0	0	0	0	0	0	0	0	0	0	0	0	0	0	0	0	0	0	0
Sapindaceae	0	0	0	7.40741	2.14592	1.79641	0	0	0	0	0	0	0	0	0	0	0	0	0	0	0	0	0	0	0	0	0	0	4.65116	0	0	0	4.54545	0	0	0	0	0	0	0	0	0	0	0	0	0	0	0	0
Saxifragaceae	0	0	0	1.23457	0	0	0	0	0	0	0	0	0	0	0	0	0	0	0	0	0	0	0	0	0	0	0	0	0	0	0	0	0	0	0	0	0	0	0	0	0	0	0	0	0	0	0	0	0
Schisandraceae	0	5.38229	0	0	0	0	0	0	0	0	0	0	0	0	0	0	0	0	0	0	0	0	0	0	0	0	0	0	0	0	0	0	0	0	0	0	0	0	0	0	0	0	0	0	0	0	0	0	0
Simaroubaceae	0	0	0	2.46914	0	0	0	0	0	0	0	0	0	0	0	0	0	0	0	0	0	1.32709	0	0	0	0	0	0	0	0	0	0	0	0	0	0	0	0	0	0	0	0	0	0	0	0	0	0	0
Smilacaceae	0	0	0	0	0	0	0	0	0	0	0	0	0	0	0	0	0	0	0	0	0	0	0	0	0	0	0	0	0	0	0	0	0	0	0	0	0	0	0	0	0	0	0	0	0	0	0	0	0
Solanaceae	0	0	0	4.93827	0	1.79641	0	5.88235	21.5909	2.12766	19.5652	1.40845	0	0	1.44928	0	2.29008	1.1811	1.9802	0	1.92308	0	0	0	0	0	0	0	2.32558	0	0	2.40964	1.13636	0	0	0	1.38776	8.33333	0	0	1.69014	0	1.91388	0	1.3289	0	0	0	0
Styracaceae	0	0	0	1.23457	0	0	0	0	0	0	0	0	0	0	0	0	0	0	0	0	0	0	0	0	0	0	0	11.1111	0	0	0	0	0	0	0	0	0	0	0	0	0	0	0	0	1.3289	0	2.28495	0	0
Symplocaceae	0	0	0	0	0	0	0	0	0	0	0	0	0	0	0	0	0	0	0	0	0	0	0	0	0	0	0	0	0	0	0	0	0	0	0	0	0	0	0	0	0	0	0	0	0	0	0	0	0
Talinaceae	0	0	0	0	0	0	0	0	0	0	0	0	0	0	0	0	0	0	0	0	0	0	0	0	0	0	0	0	0	0	0	0	0	0	0	0	0	0	0	0	0	0	0	0	0	0	0	0	0
Tapisciaceae	0	0	0	0	0	0	0	0	0	0	0	0	0	0	0	0	0	0	0	0	0	0	0	0	0	0	0	0	0	0	0	0	0	0	0	0	0	0	0	0	0	0	0	0	0	0	0	0	0
Theaceae	0	0	0	0	0	1.79641	0	0	0	0	0	0	0	0	0	0	3.05344	0	0	0	3.84615	0	0	0	0	0	0	0	0	1.58311	0	0	0	0	0	0	0	0	0	0	0	0	0	0	0	0	0	0	0
Thymelaeaceae	0	0	0	0	0	0	0	0	0	0	0	0	0	0	0	0	0	0	0	0	0	0	0	0	0	0	0	0	0	0	0	0	0	0	0	0	0	0	0	0	0	0	0	0	0	0	0	0	0
Ulmaceae	0	0	0	0	0	0	0	0	0	0	0	0	0	0	0	0	0	0	0	0	0	0	0	0	0	0	0	0	0	0	0	0	0	0	0	0	0	0	0	0	0	0	0	0	0	0	0	0	0
Urticaceae	0	0	0	0	0	0	0	0	0	0	0	0	0	0	0	0	0	0	0	0	0	0	0	0	0	0	0	0	0	0	0	0	0	0	0	0	0	0	0	0	0	0	0	0	0	0	0	0	0
Vitaceae	0	0	0	2.46914	0	0	0	0	0	0	0	0	0	0	0	0	0	0	0	0	0	0	9.89355	15.9441	0	9.54848	28.1835	0	0	0	0	0	0	0	0	0	0	2.77778	0	0	0	0	0	0	0	0	0	0	0
Zamiaceae	0	0	0	0	0	0	0	0	0	0	0	0	0	0	0	0	0	0	0	0	0	0	0	0	0	0	0	0	0	0	0	0	0	0	0	0	0	2.77778	0	0	0	0	0	0	0	0	0	0	0
Acanthaceae	0	0	0	0	0	0	0	0	0	0	0	0	0	0	0	0	0	0	0	0	0	0	0	0	0	0	0	0	0	0	0	0	0	0	0	0	0	0	0	0	0	0	0	0	0	1.47059	0	0	0
Annonaceae	0	0	0	0	0	0	0	0	0	0	0	0	0	0	0	0	0	0	0	0	0	0	0	0	0	0	0	0	0	0	0	0	0	0	0	0	0	0	0	0	0	0	0	0	0	0	0	0	0
Basellaceae	0	0	0	0	0	0	0	0	0	0	0	0	0	0	0	0	0	0	0	0	0	0	0	0	0	0	0	0	0	0	0	0	0	0	0	0	0	0	0	0	0	0	0	0	0	0	0	0	0
Bathycoccaceae	0	0	0	1.23457	0	0	0	0	0	0	0	0	0	0	1.44928	0	1.52672	0	0	0	0	0	0	0	0	0	0	0	0	0	0	0	0	0	0	0	0	2.77778	0	4.34783	0	0	0	0	0	1.47059	0	0	0
Bixaceae	0	0	0	0	0	0	0	0	0	2.12766	2.17391	0	0	0	0	0	0	0	0	0	0	0	0	0	0	0	0	0	0	0	0	0	0	0	0	0	0	0	0	0	0	0	0	0	0	0	0	0	0
Cactaceae	0	0	0	0	0	0	0	0	0	0	0	0	0	0	0	0	0	0	0	0	0	0	0	0	0	0	0	0	0	0	0	0	0	0	0	0	0	0	0	0	0	0	0	0	0	0	0	0	0
Cleomaceae	0	0	0	0	0	0	0	0	0	0	0	0	0	0	0	0	0	0	0	0	0	0	0	0	0	0	0	0	0	0	0	0	0	0	0	0	0	0	0	0	0	0	0	0	0	0	0	0	0
Cunoniaceae	0	0	0	0	0	0	0	0	0	0	0	0	0	0	0	0	0	0	0	0	0	0	0	0	0	0	0	0	0	0	0	0	0	0	0	0	0	0	0	0	0	0	0	0	0	0	0	0	0
Cyatheaceae	0	0	0	0	0	0	0	0	18.1818	0	0	0	0	0	0	0	0	0	0	0	0	0	0	0	0	0	0	0	0	0	0	0	0	0	0	0	0	0	0	0	0	0	0	0	0	0	0	0	0
Didiereaceae	0	0	0	0	0	0	0	0	0	0	0	0	0	0	0	0	0	0	0	0	0	0	0	0	0	0	0	0	0	0	0	0	0	0	0	0	0	0	0	0	0	0	0	0	0	0	0	0	0
Dipterocarpaceae	0	0	0	0	0	0	0	0	0	0	0	0	0	0	0	0	0	0	0	0	0	0	0	0	0	0	0	0	0	0	0	0	0	0	0	0	0	0	0	0	0	0	0	0	0	0	0	0	0
Elaeocarpaceae	0	0	0	0	0	0	0	0	0	0	0	0	0	0	0	0	0	0	0	0	0	0	0	0	0	0	0	0	0	0	0	0	0	0	0	0	0	0	0	0	0	0	0	0	0	0	0	0	0
Equisetaceae	0	0	0	0	0	0	0	0	0	0	0	0	0	0	1.44928	0	0	0	0	0	0	0	0	0	0	0	0	0	0	0	0	0	0	0	0	0	0	0	0	0	0	0	0	0	0	0	0	0	0
Fouquieriaceae	0	0	0	0	0	0	0	0	0	0	0	0	0	0	0	0	0	0	0	0	0	0	0	0	0	0	0	0	0	0	0	0	0	0	0	0	0	0	0	0	0	0	0	0	0	0	0	0	0
Linaceae	0	0	0	0	0	0	0	0	0	0	2.17391	0	0	0	0	0	0	0	0	0	0	0	0	0	0	0	0	0	0	0	0	0	0	0	0	0	0	0	0	0	0	0	0	0	0	0	0	0	0
Lygodiaceae	0	0	0	0	0	0	0	0	0	0	0	0	0	0	0	0	0	0	0	0	0	0	0	0	0	0	0	0	0	0	0	0	0	0	0	0	0	0	0	0	0	1.78571	0	0	0	0	0	0	0
Montiaceae	0	0	0	0	0	0	0	0	0	0	0	0	0	0	0	0	0	0	0	0	0	0	0	0	0	0	0	0	0	0	0	0	0	0	0	0	0	0	0	0	0	0	0	0	0	0	0	0	0
Opiliaceae	0	0	0	0	0	0	0	0	0	0	0	0	0	0	0	0	0	0	0	0	0	0	0	0	0	0	0	0	0	0	0	0	0	0	0	0	0	0	0	0	0	0	0	0	0	0	1.27688	0	0
Oxalidaceae	0	0	0	0	0	0	0	0	0	0	0	0	0	0	0	0	0	0	0	0	0	0	0	0	0	0	0	0	0	0	0	0	0	0	0	0	0	0	0	0	0	0	0	0	0	0	0	0	0
Pedaliaceae	0	0	0	0	0	0	0	0	0	0	0	0	0	0	0	0	0	0	0	0	0	0	0	0	0	0	0	0	0	1.18734	0	0	0	0	0	0	0	0	0	0	0	0	0	0	0	0	0	0	0
Pinaceae	0	0	0	2.46914	0	0	0	0	0	0	0	0	0	0	0	0	0	0	0	3.1746	0	0	0	0	0	0	0	0	0	0	0	0	0	0	0	0	0	0	0	0	0	0	0	0	0	0	0	0	0
Plantaginaceae	0	0	0	0	0	0	0	0	0	0	0	1.40845	0	0	0	0	0	0	0	0	0	0	0	0	0	0	0	0	0	0	0	0	0	0	0	0	0	0	0	0	0	0	0	0	0	0	0	0	0
Polygalaceae	0	0	0	0	0	0	0	0	0	0	0	0	0	0	0	0	0	0	0	0	0	0	0	0	0	0	0	0	0	0	0	0	0	0	0	0	0	0	0	0	0	0	0	0	0	0	0	0	0
Portulacaceae	0	0	0	0	0	0	0	0	0	0	0	0	0	0	0	0	0	0	0	0	0	0	0	0	0	0	0	0	0	0	0	0	0	0	0	0	0	0	0	0	0	0	0	0	0	0	0	0	0
Sarcolaenaceae	0	0	0	0	0	0	0	0	0	0	0	0	0	0	0	0	0	0	0	0	0	0	0	0	0	0	0	0	0	0	0	0	0	0	0	0	0	0	0	0	0	0	0	0	0	0	0	0	0
Scenedesmaceae	0	0	0	0	0	0	0	0	0	0	0	0	0	0	0	0	0	0	0	0	0	0	0	0	0	0	0	0	0	0	0	0	0	0	0	0	0	0	0	0	0	0	0	0	0	0	0	0	0
Trentepohliaceae	0	0	0	0	0	0	0	0	0	0	0	0	0	0	0	0	0	0	0	0	0	0	1.18973	0	0	0	0	0	0	0	0	0	0	0	0	0	0	0	0	0	0	0	0	0	0	0	0	0	0
Ulvaceae	0	0	0	1.23457	1.28755	2.99401	0	1.96078	0	4.25532	0	2.11268	0	0	1.44928	0	5.34351	1.9685	0	1.0582	5.76923	0	0	0	0	0	0	0	0	0	0	0	0	0	0	0	0	8.33333	0	13.0435	0	2.67857	0	0	1.66113	0	0	0	0
Vahliaceae	0	0	0	0	0	0	0	0	0	2.12766	0	0	0	0	0	0	0	0	0	0	0	0	0	0	0	0	0	0	0	0	0	0	0	0	0	0	0	0	0	0	0	0	0	0	0	0	0	0	0
Vochysiaceae	0	0	0	0	0	0	0	0	0	0	0	0	0	0	0	0	0	0	0	0	0	0	0	0	0	0	0	0	0	0	0	0	0	0	0	0	0	0	0	0	0	0	0	0	0	0	0	0	0
[truncated: 50 more columns]
